# Supplementary material for: Short-term response to iron resupply in an iron-limited open ocean diatom reveals rapid decay of iron-responsive transcripts
Source: PLoS One. 2023 Jan 24;18(1):e0280827. doi: 10.1371/journal.pone.0280827 (PMC9873189; doi:10.1371/journal.pone.0280827)
Supplement: S1 Table — This list includes the identifiers of the targeted transcriptome experiment. The probes were designed based on these sequences. (XLSX) [file pone.0280827.s010.xlsx]

## Sheet: S1_Identifiers
>Adhesin 1_THAOC_03112
>AP2_THAOC_08614_TF
>ATP-ADPtranslocase_THAOC_10028
>bzip_THAOC_00246_TF
>bzip_THAOC_06177_TF
>bzip_THAOC_20638_TF
>Calreticulin_THAOC_17167
>carbamoyl-phosphate-synthase_Urea-cycle genes _THAOC_01996
>CB_cell-surface-bacterial-protein-of-unknown-function_THAOC_33887
>CHIT_cell-surface-chitinase_THAOC_33534
>Cre-like recombinase_THAOC_12920
>CREGx2_THAOC_8512
>cytochromec-oxidase-subunitI_gi|347462428|gb|JP296424.1
>DNAj _house-keeping_Thaoc_13951
>DupDom_THAOC_19266
>FBA1_THAOC_00388
>FBA3_THAOC_02112
>FBA4_THAOC_24978
>FBA6_THAOC_24977
>FLDA1_THAOC_31152
>FRE1_THAOC_06605
>Glutamine synthase_gb|AGNL01046868.1
>GnT1_THAOC_02312
>Homeobox_THAOC_04964
>HSF_THAOC_16896_TF
>HSF2_THAOC_05090
>Hsp20a_THAOC_12165
>Hsp20g_Thaoc_21083
>Isocitratlyase_THAOC_35650
>Isocitratlyase_THAOC_35651
>ISIP1a_THAOC30955
>ISIP2_THAOC_21195
>ISIP2x8_THAOC_36747
>ISIP3_THAOC_34758
>Lipidtransporter1_THAOC_13660
>MUCOX2 THAOC_26314
>M-Protease_THAOC_07439
>Mitochondrial-glutamine-synthetase_classI_THAOC_33749
>Mn_SOD_THAOC_02860
>Myb_THAOC_35238_TF
>NADH-dehydrogenase-subunit7_ gi|347462926|gb|JP296922.1
>NRPS2_bacterial-non-ribosomal-peptidesynthetase_THAOC_26229
>Nuclear_import-export receptor_THAOC_05312-HK
>Nuclear-reverse-transcriptase_THAOC_00575
>OST_THAOC_24768
>PETF_Ferredoxin_THAOC_25559
>PETE_Plastocyanine_THAOC_06915
>RNA-binding-protein_THAOC_29934
>Sigma70_THAOC_16512_TF
>UCGT_THAOC_35806
>Urease_T.oceanica_ACB99416.1
>zf-CCCH_THAOC_16092_TF
>zf-TAZ_THAOC_27055_TF
