# Supplementary material for: Short-term response to iron resupply in an iron-limited open ocean diatom reveals rapid decay of iron-responsive transcripts
Source: PLoS One. 2023 Jan 24;18(1):e0280827. doi: 10.1371/journal.pone.0280827 (PMC9873189; doi:10.1371/journal.pone.0280827)
Supplement: S2 Table — The table provides an overview of all NanoString probes. It shows the 100 bp long target sequences that were used for the design of the NanoString probes in the LT-experiment. Additionally, the table shows the sequences of probe A and probe B used in the ST-experiments. Probe A includes 50 nt of the target sequence and the sequence that attaches to the row-specific fluorophore. The sequences for probe B include 50 bp of the target sequence and a short universal sequence for the capture probe (CGAAAGCCATGACCTCCGATCACTC). (XLSX) [file pone.0280827.s011.xlsx]

## Sheet: S2_target_sequences
THAOC Nr	Name	Sequence_long-term	Sequence_short-term Probe A	Sequence_short-term Probe B
THAOC_03112	Adhesin 1	CGACCTTTTCGACGAGGATCAATACAGAATGGTGCTTCGTACTAAGGGCGGGCTTTACGCCGGATTCAATCGCGCCAAAGGAGTCAATGCGGGTGTCAAG
THAOC_08614	AP2 TF	GTGAGCATAACGCCGCCACTGCGTACAAAGTGGTCCACGATCTATGTTCAACGTACGAGGAGTTTCCTTCTAGTGTTCAAGTCGAGCAGAATGTCAAAGC
THAOC_10028	ATP-ADP translocase	AATCGAAATCTCAGCTTCGACTCAAGCGACTTGCATTCGTAGGGTTCGGGGGCACCCTCGGCGGTATTATAGGAAGTGTCATCGCATCATTTGCAGCGGA
THAOC_00246	bzip TF	GCGACAATGAGCTGTACACAAAGGCTGCCGACGGTGCTGTTCATGTATTTTTATCTTGCTTCATGGGCTTGTGTCAGAAGATGCCATCAAGTCCAGCGAT
THAOC_06177	bzip TF	TCGTTACGAGCAAATGGAAGAACGAATGTCTCAAATGCAGGAACGAATCGATACACTGACAAGGTCCTTGAGCGGTCGGGCCTTCGCATCGTCGATTGAA
THAOC_20638	bzip TF	TCCGACTCTTTCGTATCCAGCAGCACCCTCGGCAAACAATTCACAGCTAGCGCAGAATTCAAATAAGGTGAAGAGGGAATCAGGTCCGAGCCTCCAATCG
THAOC_17167	Calreticulin		CATGACGCCGTAGGGCGTGTCGCCGCCGAACTTTGCTGAGGCTGTTAAAGCTGTAGCAACTCTTCCACGA	CGAAAGCCATGACCTCCGATCACTCAAAATAACGTGCGTGCGCTTGTTGGATGATCCGCAGATGTCGGGACCGAA
THAOC_01996	carbamoyl-phosphate synthase Urea	AGTTCCATCCCGAGTACAGGAACGGACCAACTGATACCGAGTTCATGTTTGACACTTTCCTCGCTGCCTGTAAGGATCCCAAGGCTCCAATCCAGTTCCC
THAOC_33887	CB unknown function	TGGATGTCGCAGTCACTCAGCTGCGTGTCCGCTCTTATTCCAGCGGTTCGTGCACTTTTCGTATCTACCACAAAGCCGGGGATTTTGTTGGCTCCGAGAC
THAOC_33534	CHIT cell surface chitinase	CTCTAACTGCAGGATGTCTCGACGGCACCACGCCTCCTCCACCTTCGCCGCCAAACACAACGTCCAACCCAACAAGCGGTGTCACCGCTCAGCCGACCAG
THAOC_12920	CRE	GTACGGCACGGTACTTCAGTCCGTCCTCATAAGGGCGTACAACTTGCGAATTACGTATCCCGATCGTGACATTTGTATTCACGCCAACGACGTGGCGGGA
THAOC_8512	CREGx2	CCACGGGGCGTATCTTCTTCTATATGATGGGCTCGCATCATCTCCACAAGTCAACTCTCACAGTAAGCCAGGCGAGCGTGAATCCTGACCTCTTCTCCGT	CTTGTGGAGATGATGCGAGCCCATCATATAGAAGAAGATACGCCCCGTGGCTTCCTTCCTGTGTTCCAGCTACAAACTTAGAAAC	CGAAAGCCATGACCTCCGATCACTCGAAGAGGTCAGGATTCACGCTCGCCTGGCTTACTGTGAGAGTTGA
JP296424	Cytochrome C oxidase	TATGGGCCCACCATATGTTTACTGTTGGATTAGATATAGATACAAGAGCTTACTTTACTGCGGCTACTATGATTATCGCGATCCCAACAGGAATTAAAAT
THAOC_29934	cytosolic-nuclear zinc finger protein	TAAGATTCAACGCGATGACAGAAGAACGGATCTGCCGGGATCTACTTCGAGAGAGATCAAGGTTGAGAAGATCTCCAATGGGTTTGGGTTTGGGCACTGT
THAOC_13951	DNAj		CTGGTACGCCTGTCCCAGCTTCTGGAACTTCTCGGCAAAGACGCCTATCTTCCAGTTTGATCGGGAAACT	CGAAAGCCATGACCTCCGATCACTCCGTTCTTGTCGTAGTTGGCACGGCTCGACTCGTTCGACAGGAC
THAOC_13951	DNAj protein house-keeping	ACGACCCCGAGGCCGCCGAGAAGTTCCAGAAGCTGGGACAGGCGTACCAGGTCCTGTCGAACGAGTCGAGCCGTGCCAACTACGACAAGAACGGCAAGCC
THAOC_19266	DupDom	ATGCTTCTGCATTGGACGATCTCAGGGCCGAGTTGAAAGCCGATGCGTTCGCCAATCTTGAATCATCACTGACAGTGCACCGCCAAAAGCACCAAGACGA
THAOC_00388	FBA1		AACGTGCTTCGCTCCCGCAATGGTTCCGGCGATGGCCAGCAGACCTGCAATATCAAAGTTATAAGCGCGT	CGAAAGCCATGACCTCCGATCACTCTGGTCGGTGTGGAGAACAACAGGGACACCGTAAAGCTTGGCAACCTCGTG
THAOC_02112	FBA3	CGTTCCGATCGTCGAGCCCGAGATCCTCATCGACGGAGACCATGACATCGCCACAACTGCGAGGATTCAGGAGGTTGTTGTATCAAGGACATACCAGAAG	CGATGTCATGGTCTCCGTCGATGAGGATCTCGGGCTCGACGATCGGAACGCACAATTCTGCGGGTTAGCAGGAAGGTTAGGGAAC	CGAAAGCCATGACCTCCGATCACTCCTTCTGGTATGTCCTTGATACAACAACCTCCTGAATCCTCGCAGTTGTGG
THAOC_02112	FBA3
THAOC_02112	FBA3
THAOC_24978	FBA4	CCTCGTGTTGTACGCGTCGTGGCCCTGTCAGGTGGTTACTCCAAGGACGTGGCGAACGAGAAACTTGCCAAGAATAGCGGCATCATCGCTAGCTTTTCAA	ACGTCCTTGGAGTAACCACCTGACAGGGCCACGACGCGTACAACACGAGGCTTTCGGGTTATATCTATCATTTACTTGACACCCT	CGAAAGCCATGACCTCCGATCACTCTTGAAAAGCTAGCGATGATGCCGCTATTCTTGGCAAGTTTCTCGTTCGCC
THAOC_24977	FBA6		GCGGCCTCCATGACGGTGTTGCACACCGACGAATGCCTGCCAATGCACTCGATCTTGTCATTTTTTTGCG	CGAAAGCCATGACCTCCGATCACTCCGTTCGACGCCTGGATGATCACCGGCGAGTTGAACTTGGCG
THAOC_31152	FLDA1	GAGTGCCGGCCTTTTCTACTCGACCCAGACTGGAAACACTGAAACTGTCGCTGGATATTTGGCCGACGCTACGGGCCTCGAAATGAAGGACATCGGAGAC	CGACAGTTTCAGTGTTTCCAGTCTGGGTCGAGTAGAAAAGGCCGGCCACCGTGTGGACGGCAACTCAGAGATAACGCATAT	CGAAAGCCATGACCTCCGATCACTCCGATGTCCTTCATTTCGAGGCCCGTAGCGTCGGCCAAATATCCAG
THAOC_06605	FRE1	TCCTGACAAGTCTCTGGAAGGCACGTGACAATGTCAACGCTGTCACTATTTTGCATGCTCATGCAGTAGAGTCTTGGTACAAATCACTCTTCCAAAGGGG	AATAGTGACAGCGTTGACATTGTCACGTGCCTTCCAGAGACTTGTCAGGACTGTTGAGATTATTGAGCTTCATCATGACCAGAAG	CGAAAGCCATGACCTCCGATCACTCCCCCTTTGGAAGAGTGATTTGTACCAAGACTCTACTGCATGAGCATGCAA
THAOC_33749	glutamine synthase	CGAGGTAGTTTTGGGTTACGAGAATGCCCTTCAAATAGCGGACAACATCTTTTACGCAAAGGAAACAATCTCCGCCGTTGCAAAGCAGCATGGGATGAAG
THAOC_02312	GnT1		GCCAACTGTCGAAAGATCTCCATGCTGTTGTAGGTTAATCGAACATGGCTCATTTGGAATGATGTGTACTGGGAATAAGACGACG	CGAAAGCCATGACCTCCGATCACTCTAGGTACGCCAGCCTTCTCATCTTCCGTAATGTCAAACTGTGAG
THAOC_04964	Homeobox TF	CTCACCATCCGATCATCCGTACCAGAGGAGCGAACCGTACTGGCCACCTTCAGGGCTCCCATTGAGTACACGGTCCCGTATGACATGAACGACCGCAAGA
THAOC_16896	HSF TF	GGGAGCGGACGCGTTCCTGGATCGCATCGAGCAGTCGTCGGGCCAGCTCAACGATTTTCAAATGGGCAGCCTGCCCGAGGGTCTCGCGGATATGGCAGTT
THAOC_05090	HSF2	GCCCGACGGGCTTCTACGGGATCTCTTCAACATCTCAAGCCGATCGTCATGAAGTTGAATGCGTCGCAAGGTGTATCTCCAACAGAAGAACTCAACATAT	ATGACGATCGGCTTGAGATGTTGAAGAGATCCCGTAGAAGCCCGTCGGGCCATAAAATTGGTTTTGCCTTTCAGCAATTCAACTT	CGAAAGCCATGACCTCCGATCACTCATATGTTGAGTTCTTCTGTTGGAGATACACCTTGCGACGCATTCAACTTC
THAOC_12165	HSP20a house-keping	GCGATAGTTCAGGGACATGCACCCGAGTTGACGACGACGGAGTCAAAACAAAAGAAGGCCACGGCTCCTCCAAAGGCCAACGAGATGGAAGATGCCAAGG
THAOC_21083	Hsp20g house-keeping	CCGAGGTGGATACTGGCAAGATGACCGCGTCATTCTCGGATGGCACACTCACAGTTGTCGCTCCTATGGTTGAGCCGACAGCTGGACTTGAGCAGGATCA
THAOC_03152	Hypothetical transporter protein		AATTGGATATTGGGTGGCGTAGTTGGGTTGAGCGTACTTGGAAGCGAGGTCCTCAAGACCTAAGCGACAGCGTGACCTTGTTTCA	CGAAAGCCATGACCTCCGATCACTCGAAGATAGCCGACTTGGTTTACGCGCACTGCGGATGAGTACACATCTGGG
THAOC_30995	ISIP1a	CTACTGCCGCTGGAAATCGTCAAGTTGAATGGGCGATCGGAACAAACTATGTTTGGGTGAACGGCGGACAGACAGAGGAAGTGTACATTGTTGAGATTGG	ATAGTTTGTTCCGATCGCCCATTCAACTTGACGATTTCCAGCGGCAGTAGCAACAGCCACTTTTTTTCCAAATTTTGCAAGAGCC	CGAAAGCCATGACCTCCGATCACTCCCAATCTCAACAATGTACACTTCCTCTGTCTGTCCGCCGTTCACCCAAAC
THAOC_21195	ISIP2	CGATGGTGTCGTCAGTTTGGAATTCGGGGACTACCAATACGCTTACAACCCACTCGAGGGCAACAAGAATGGACGAACGCTCGCGACTATTTCACAAATG	GGTTGTAAGCGTATTGGTAGTCCCCGAATTCCAAACTGACGACACCATCGCCAATTTGGTTTTACTCCCCTCGATTATGCGGAGT	CGAAAGCCATGACCTCCGATCACTCCATTTGTGAAATAGTCGCGAGCGTTCGTCCATTCTTGTTGCCCTCGAGTG
THAOC_36747	ISIP2x8	GAGGAAATGTGCGCCAACTTTCAATCTTGCAATGAAGACGGTAAATCTCAAGTGAATGTGAAATTGATCGAGGAGTTCTTGAACGGACAGAACAAACTCG	TGAGATTTACCGTCTTCATTGCAAGATTGAAAGTTGGCGCACATTTCCTCCAGATAAGGTTGTTATTGTGGAGGATGTTACTACA	CGAAAGCCATGACCTCCGATCACTCCGAGTTTGTTCTGTCCGTTCAAGAACTCCTCGATCAATTTCACATTCACT
THAOC_34758	ISIP3	CGACAGGAGTATCTTGGTACTTACTCCAACAACGCAATGCTGGTACCTTCCACGACAGGCGAAGATAACTTCGGCCTGGACGATTACGAACCACTCTATT	GAAGGTACCAGCATTGCGTTGTTGGAGTAAGTACCAAGATACTCCTGTCGCCTGGAGTTTATGTATTGCCAACGAGTTTGTCTTT	CGAAAGCCATGACCTCCGATCACTCAATAGAGTGGTTCGTAATCGTCCAGGCCGAAGTTATCTTCGCCTGTCGTG
THAOC_35650	Isocytrat lyase	TCCAGTTGCTCGCAAGTTCAGCCAAGGTGTTAAGGCTGTATTTCCACACCAAATGCTTGCGTACAACCTTAGGTGCGTGAAGATTGTGTGCTGCTTTCAT	GGTGTGGAAATACAGCCTTAACACCTTGGCTGAACTTGCGAGCAACTGGACATCCTCTTCTTTTCTTGGTGTTGAGAAGATGCTC	CGAAAGCCATGACCTCCGATCACTCATGAAAGCAGCACACAATCTTCACGCACCTAAGGTTGTACGCAAGCATTT
THAOC_13660	Lipid transporter 1 mito	CAAGTCTACCTTTGCGAATATGCTGTGCTGCGTGCAAAACCCAACTGGCGGAGACATATTGGTAAATGGGAACTCGGTGACAACAGATCAATACACCGTG
THAOC_35651	mito isocytrat lyase	AATGCGGTCACATGGGCGGAAAAGTGCTTGTATCTACGCAGGAGCATGTGGACAGATTGATCGCTGCTCGTTTGGCTGCCGATGTACTGGGCGTTGAATT
THAOC_02860	Mn_SOD		CCTGCGCTTCAAAGGCCGCCTTCATCTCGTCAAAAGACCCGAATGACTTGCGATTGCTGCATTCCGCTCAACGCTTGAGGAAGTA	CGAAAGCCATGACCTCCGATCACTCCATACCCAACCACTTCCAAACACTGCTCCGGGCGCAG
THAOC_07439	M-Protease	TCAAAGGCATTATCCTTGGCCTCGTTAGCCGCTACTGCAATCGTTGGACTGGTATGCCTACTGTTAATAGAGTTCAACTGTGGTATTGTAGCAGGAGCCA
THAOC_26314	MUCOX2	TTACACCGTTTGGAACCGAGGCGGCGATCAGTACGGTGGATTTCCCTTGACGATATTTACAGAATTGCACCACGACAAAATCTGGAATAAGAAGAGGCCG
THAOC_35238	Myb TF	GCAAGGAGGTGCATATCCAAAAGATATGGTCGTATGAAAAGGTCTCCTGTTGAAGAGACAGCTTCTGAACTGTCTTGCAGCTTCAGTATTGATTCAGAGC
JP296922	NADH dehydrogenase	GGTTGCCACGCAATGGATGTCGGTGCTATGACACCTTTTTTGTGAGCTTTTGAAGAACGAGAAAAGCTAATGGAATTTTATGAACGAGTTTCAGGTGCGC
THAOC_26229	NRPS2	TGTCCAATGTTGCAAGCATCGACTCGGACTTCTTCGATATTGGCGGTGACAGTCTCGGCTCGATGAAATTAGCCCGAGCGATCCAGAAAGATCTCGGTGT
THAOC_05312	nuclear import-export receptor	CCTCATGGGTTATAGACAACGGCAGCTACGACGAAAAGCGAATGAAGATTCGTTCGATTGTGCAGCCGCTACTCTCTGAACTTGCGAAGATGATCGTCAG	AATCTTCATTCGCTTTTCGTCGTAGCTGCCGTTGTCTATAACCCATGAGGCTGGTCAAGACTTGCATGAGGACCCGCAAATTCCT	CGAAAGCCATGACCTCCGATCACTCCTGACGATCATCTTCGCAAGTTCAGAGAGTAGCGGCTGCACAATCGAACG
THAOC_00575	nuclear reverse transcriptase	ATGTGGAATGAAGCAGTCTGAACTTGATCCCTGTCTGTTCATAGGCCCAAAAGTGATTTGCATTGTCTACGTTGACGACCTGCTATTTTGGGCGCGAGAC
THAOC_24768	OST		AACACCAACGTCATCGCAAACACGGCCACGCTCTCATTATCATACCCTCCCTAGGACGCAAATCACTTGAAGAAGTGAAAGCGAG	CGAAAGCCATGACCTCCGATCACTCCCCCTTTTCCGTCACCTCGCAACGATCGAGTCCACAAATAG
THAOC_06915	PETE; Plastocyanine		CGGAGTCGGCTCCCATCTTAACCTCAACAGTCTGGCAAACTGGAGAGAGAAGTGAAGACGATTTAACCCA	CGAAAGCCATGACCTCCGATCACTCCCTTGCAGACAGTGACCTTGGCAGGCTCGAAGACAAGAAGTC
THAOC_25559	PETF; Ferredoxin		GGCGGCATCGACGATGAAGACGTCATCGGCGCACTCGAAGGTGGCTTTCGTTGGGACGCTTGAAGCGCAAGTAGAAAAC	CGAAAGCCATGACCTCCGATCACTCCGGCACGAGTAAGGAAGGTCAACTCCCTCCTCCTC
THAOC_16512	Sigma70 TF	GAGACCACCGACGTACCAGGAGTGGGCTGCATCAATCGATCCAGAAATGACGGTCATACAGCTCAAACGTCAGATCCGACGCAGTCTCCGGGCCAAGGCA	TCATTTCTGGATCGATTGATGCAGCCCACTCCTGGTACGTCGGTGCGAACCTAACTCCTCGCTACATTCCTATTGTTTTC	CGAAAGCCATGACCTCCGATCACTCTGGCCCGGAGACTGCGTCGGATCTGACGTTTGAGCTGTATGACCG
THAOC_35806	UCGT		CCGCAGTTTCTTGTCCTCTTCTCGAATTACACTGAGCAACTGGAATACATCCACGCGATGACGTTCGTCAAGAGTCGCATAATCT	CGAAAGCCATGACCTCCGATCACTCAATTTCAGCACTGGTCTCACCCGGCTCTCTAACTC
urease.1	urease.1	CGAATCCAATCTGACCACACACATTACGGAGACGAATGCAAATTCGGCGGCGGAAAGAGTTTACGCGAGGGAATGGGCCAGATGACTTCGGTTTCCTCTG
THAOC_16092	zf-CCCH TF	AGCAAGTACGAGAAGGCTCTAACTGCATTGGAAGAGAGTAGGAGGAAGCCCTACAACAGAAATGATCGAAATGACACCAAAGGTGCGTCAGGTGATCGAG
THAOC_27055	zf-TAZ TF	CTTAATACCGAAATGAATAGCGAGCCACCGAGGAAGAAACCCAGTATTCTTTGCGGTGACATGACGGCCACTCCCTCTATGTCTATCAAGTCTGGTGTTT
THAOC_30821	zf-TAZ TF	CAACGGGGCAGTGTCGTCTTCACCGGACGAGGTAAATTCATCAACAGTTGAACGTGGCGGAAAGTTTGCTGCCATGGAAAAGAAGCTGAAAAAGAACAGT
