# Supplementary material for: Short-term response to iron resupply in an iron-limited open ocean diatom reveals rapid decay of iron-responsive transcripts
Source: PLoS One. 2023 Jan 24;18(1):e0280827. doi: 10.1371/journal.pone.0280827 (PMC9873189; doi:10.1371/journal.pone.0280827)
Supplement: S3 Table — Attenuated samples are shown in bold. The first lane is a reference lane, loaded with the same sample mix (high:low; 1:1). The sample name consists of the type: Low (no iron added), Rec (Iron added after initial measurement), high (grown with 10 μM FeCL3), ActD (addition of actinomycin D after the initial measurement), ActD+Fe (addition of actD and iron after the initial measurement), DMSO (addition of DMSO after initial measurement), DMSO+Fe (addition of DMSO and iron after the initial measurement). This is followed by the time (0 h for the initial measurement) taken after the addition of iron in min (‘)/ hours (h) and a unique experiment identifier. (XLSX) [file pone.0280827.s012.xlsx]

## Sheet: S3_96well_plates
PLATE 1
	1	2	3	4	5	6	7	8	9	10	11	12
A	Ref	High_0h_108A	Low _60'_706	Rec _6h_706	ActD+Fe _6h_706	High_60'_108B	Low _6h_2206	ActD _0h_2206	DMSO _0h_2206	High_6h_108C	Rec _0h_1607	ActD _15'_1607
B	Ref	High_60'_108A	Low _6h_706	ActD _0h_706	DMSO _0h_706	High_6h_108B	Rec _0h_2206	ActD _15'_2206	DMSO _6h_2206	Low _0h_1607	Rec _5'_1607	ActD _60'_1607
C	Ref	Low _45'_706	Rec _0h_706	ActD _15'_706	DMSO _6h_706	Low _0h_2206	Rec _5'_2206	ActD _60'_2206	DMSO+Fe _0h_2206	Low _5'_1607	Rec _15'_1607	ActD _6h_1607
D	Ref	Low _0h_706	Rec _5'_706	ActD _60'_706	DMSO+Fe _0h_706	Low _5'_2206	Rec _15'_2206	ActD _6h_2206	DMSO+Fe _6h_2206	Low _15'_1607	Rec _30'_1607	ActD+Fe _0h_1607
E	Ref	Low _5'_706	Rec _15'_706	ActD _6h_706	DMSO+Fe _6h_706	Low _15'_2206	Rec _30'_2206	ActD+Fe _0h_2206	ActD _60'_2206-20ng	Low _30'_1607	Rec _45'_1607	ActD+Fe _15'_1607
F	Ref	Low _15'_706	Rec _30'_706	ActD+Fe _0h_706	ActD _60'_706-20ng	Low _30'_2206	Rec _45'_2206	ActD+Fe _15'_2206	ActD _60'_2206-40ng	Low _45'_1607	Rec _60'_1607	ActD+Fe _60'_1607
G	Ref	Low _30'_706	Rec _45'_706	ActD+Fe _15'_706	ActD _60'_706-40ng	Low _45'_2206	Rec _60'_2206	ActD+Fe _60'_2206	ActD _6h_2206_40ng	Low _60'_1607	Rec _6h_1607	ActD+Fe _6h_1607
H	Ref	High_6h_108A	Rec _60'_706	ActD+Fe _60'_706	ActD _6h_706_40ng	Low _60'_2206	Rec _6h_2206	ActD+Fe _6h_2206	High_0h_108B	Low _6h_1607	ActD _0h_1607	High_0h_108C
PLATE 2
	1	2	3	4	5	6	7	8	9	10	11	12
A	Ref	DMSO _0h_1607	High_0h_27012	low_12h_16075	rec_6h_9032	Low_0h_2206	low_6h_30054	rec_18h_30054	Low_60'_2206	low_0h_11032	rec_2h_26075_	DMSO_0h_2206
B	Ref	DMSO _6h_1607	High_0h_27012_	low_14h_16075	rec_9h_9032	High_0h_29013	low_12h_30054	rec_6h_30054	Low_60'_706_20ng	low_6h_11032	rec_4h_26075	DMSO+Fe_0h_1607
C	Ref	DMSO+Fe _0h_1607	High_12h_27021	low_18h_16075	rec_12h_9032	High_6h_2901	low_14h_30054	rec_9h_30054	High_0h_10084	low_12h_11032	rec_6h_26075	Low_30’_706
D	Ref	DMSO+Fe _6h_1607	High_14h_27012	low_22h_16075	rec_14h_9032	High_12h_29013	low_18h_30054	rec_12h_30054	High_6h_10084	low_14h_11032	rec_9h_26075	Low_0h_1607_
E	Ref	Rec_5'_706	High_18h_27012	rec_0h_9032	rec_18h_9032	High_14h_29013	low_22h_30054	rec_14h_30054	High_12h_10084_	Low_18h_11032_	rec_12h_26075_	low_5’_1607
F	Ref	ActD _60'_1607	High_22h_27012	rec_1h_9032	rec_22h_9032	High_18h_29013	rec_0h_30054	rec_18h_30054	High_14h_10084	low_22h_11032	rec_14h_26075	low_5’_1607-30ng
G	Ref	Rec_15'_1607	low_0h_16075	rec_2h_9032	ActD_0h_1607	High_22h_29013	rec_1h_30054	rec_22h_30054	High_18h_10084_	rec_0h_26075	rec_18h_26075	High_6h_27012
H	Reference	High_60'_108C	low_6h_16075	rec_4h_9032	Low_45'_1607	low_0h_30054	rec_2h_30054	Low_0h_2206-40ng	High_22h_10084	rec_1h_26075	Rec_22h_26075	Low_30_706-30ng
