# Supplementary material for: Short-term response to iron resupply in an iron-limited open ocean diatom reveals rapid decay of iron-responsive transcripts
Source: PLoS One. 2023 Jan 24;18(1):e0280827. doi: 10.1371/journal.pone.0280827 (PMC9873189; doi:10.1371/journal.pone.0280827)
Supplement: S4 Table — Based on the transcripts counts following the addition of iron (rec) or the addition of actinomycin D (actD) or actinomycin D and iron (actDFe) a changepoint was determined. The changepoint is the point of time when the slope reaches its plateau. The half-life was calculated based on the slope of the curve before reaching the changepoint used as k in t1/2 = ln2/k. (XLSX) [file pone.0280827.s013.xlsx]

## Sheet: S4_CP_half-lives
Gene	Changepoint actD	actdFe	rec		Half-life actd	actdfe	rec
ISIP1a	55.44	55.44	34.92		10.14	10.19	5.38
ISIP2	20.94	20.94	256.2		7	8.96	-1808.21
ISIP3	32.04	32.04	30.48		5.65	6.01	5.14
FBA1	16.86	16.86	882		7.82	8.87	194.34
FBA3	40.5	40.5	97.2		8.83	6.84	15.46
GnT1	15	15	1038		4.86	4.24	2599.3
Mn_SOD	60	60	4.98		90.02	92.42	-3.44
HSF2	16.32	16.32	120		7.95	10.77	-1299.65
FRE1	15	15	15		5.42	4.77	7.86
PETE	36.78	36.78	5.46		67.19	49.99	-1.56
DNAj _hk	17.4	17.4	1080		11.06	16.12	-967.18
Sigma70TF	15	15	540		11.85	15.18	349.49
Calreticulin	16.92	16.92	654		7.62	7.8	-424.38
OST	15.06	15.06	453		5.74	6.55	-447.19
FBA6	18.6	18.6	394.2		7.43	7.49	-229.77
FBA4	36.72	36.72	85.2		6.51	5.51	15.93
PETF	15.96	15.96	50.52		78.92	93.25	-25.99
FLDA1	49.92	49.92	280.2		8.45	7.39	43.96
UCGT	16.86	16.86	512.4		6.57	6.7	-562.01
ISIP2x8	16.44	16.44	106.2		7.4	7.08	-2970.63
CREGx2	29.82	29.82	81		58.25	56.13	21.55
