# Supplementary material for: Short-term response to iron resupply in an iron-limited open ocean diatom reveals rapid decay of iron-responsive transcripts
Source: PLoS One. 2023 Jan 24;18(1):e0280827. doi: 10.1371/journal.pone.0280827 (PMC9873189; doi:10.1371/journal.pone.0280827)
Supplement: S5 Table — The table shows the changepoints (CP) of targeted transcripts for three different treatments and the significance of the slope difference between and after the changepoint (p < 0.01). (XLSX) [file pone.0280827.s014.xlsx]

## Sheet: S5_CP_p-value
Gene	CP-actd	CP-actd in min	p-value	CP-actdFe	CP-actdFe in min	p-value	CP-rec	CP-rec_hrs	p-value
CREGx2	0.497	29.82	0.018	0.497	29.82	0.018	1.35	81	9.82e-15
DNAj_hk	0.29	17.4	3.86e-05	0.29	17.4	3.86e-05	18	1080	1
FBA1	0.281	16.86	6.79e-08	0.281	16.86	6.79e-08	14.7	882	1.06e-05
FBA3	0.675	40.5	4.66e-07	0.31	18.6	6.65e-07	6.57	394.2	6.15e-12
FBA4	0.612	36.72	1.54e-09	0.675	40.5	4.66e-07	1.62	97.2	1.45e-10
FBA6	0.31	18.6	6.65e-07	0.612	36.72	1.54e-09	1.42	85.2	5.43e-08
FLDA1	0.832	49.92	3.45e-09	0.832	49.92	3.45e-09	4.67	280.2	8.41e-09
FRE1	0.25	15	3.81e-05	0.25	15	3.81e-05	0.25	15	4.73e-07
HSF2	0.272	16.32	5.64e-06	0.272	16.32	5.64e-06	2	120	0.719
ISIP1a	0.924	55.44	2.14e-11	0.924	55.44	2.14e-11	0.582	34.92	4.95e-16
ISIP2	0.349	20.94	3.29e-06	0.349	20.94	3.29e-06	4.27	256.2	0.013
ISIP2x8	0.274	16.44	4.82e-07	0.274	16.44	4.82e-07	1.77	106.2	0.007
ISIP3	0.534	32.04	3.21e-09	0.534	32.04	3.21e-09	0.508	30.48	1.83e-19
Mn_SOD	1	60	0.108	1	60	0.108	0.083	4.98	0.000439
PETE	0.613	36.78	0.092	0.613	36.78	0.092	0.091	5.46	3.65e-05
PETF	0.266	15.96	0.01	0.266	15.96	0.01	0.842	50.52	0.000946
Sigma70TF	0.25	15	7.28e-07	0.25	15	7.28e-07	9	540	1.91e-07
