# Supplementary material for: Short-term response to iron resupply in an iron-limited open ocean diatom reveals rapid decay of iron-responsive transcripts
Source: PLoS One. 2023 Jan 24;18(1):e0280827. doi: 10.1371/journal.pone.0280827 (PMC9873189; doi:10.1371/journal.pone.0280827)
Supplement: S1 File — The four tables show the raw and normalized transcript counts from the targeted transcript analysis divided into the 44_probeset and the 24_probeset. (XLSX) [file pone.0280827.s015.xlsx]

## Sheet: S6_Raw_44_probeset
treatment	Experiment	prob-set	time-point in h	replica	Adhesin2	AP2TF	ATP-ADPtranslocase	bzipTF_00265	bzipTF_06178	bzipTF_20639	carbamoyl-phosphatesynthaseUrea	CBunknownfunction	cellsurface chitinase	CRE	CREGx2	Cytochrome C oxidase	DupDom	FBA3	FBA4	FLDA1	FRE1	glutaminesynthase	HomeoboxTF	HSF	HSF2	HSP20a	Hsp20g	Isocytratlyase_3651	ISIP1a	ISIP2	ISIP2x8	ISIP3	Isocytratlyase_3650	Lipidtransporter1	M-Protease	MUCOX2	MybTF	NADH dehydrogenase	NRPS2	nuclear import-export receptor	DNAj	NRPS2	nuclear reversetranscriptase	Sigma70TF	urease.2	zf-CCCHTF	zf-TAZTF_27055	zf-TAZTF_30821
high	long-term	44_probe	22	A	44	1603	1630	443	787	35	2928	221	7331	4	303	527849	2421	18	116	105	13	39545	1123	285	11888	333	124	2215	18	1077	1565	41	415	9306	4	39	567	65545	4309	674	2507	998	2854	2213	838	303	469	2473
high	long-term	44_probe	18	A	32	1604	2131	499	2488	19	3200	312	9373	11	317	431424	1625	69	90	109	20	42921	261	271	9015	450	157	2022	22	1043	2025	42	263	17272	1	29	647	64750	7275	769	2702	708	3830	1805	699	299	385	2524
high	long-term	44_probe	6	A	26	1013	2156	326	694	762	3278	54	7294	8	146	388857	1996	14	71	51	18	31671	872	282	10552	286	126	1096	22	251	1184	26	429	3145	1	27	425	62467	2107	849	1124	497	976	692	706	206	299	2353
high	long-term	44_probe	initial	A	154	602	2201	656	521	192	7476	369	7170	6	72	461697	3568	38	67	100	21	70759	457	211	9083	471	213	923	17	316	2038	42	192	3530	4	37	318	82944	3683	965	1544	472	4389	2554	713	342	433	2608
high	long-term	44_probe	initial	B	43	1059	1548	569	2631	544	2870	611	9781	4	67	428706	1177	37	111	109	17	25474	732	166	8204	3252	940	1045	16	889	1344	19	165	7019	3	12	334	49167	3967	709	2292	985	3237	1542	457	1117	1356	1994
high	long-term	44_probe	6	B	27	2331	2158	727	5500	854	2712	450	9110	14	231	569616	884	13	194	128	28	11123	1615	370	10378	3770	1128	1612	25	474	1657	27	535	11670	1	38	810	70991	3976	1008	2795	1119	1332	1289	953	1317	1201	3009
high	long-term	44_probe	18	B	28	2193	2299	663	3333	88	3545	867	12625	6	510	595467	1252	26	165	146	19	38480	562	341	13113	2636	694	1821	27	1956	2782	49	234	21318	1	37	805	79059	7096	868	3942	1451	7656	2315	853	906	2589	3149
high	long-term	44_probe	22	B	18	2559	1853	639	2846	316	4019	782	10896	13	435	673080	2315	22	223	120	22	41295	1945	355	13940	2293	737	1725	31	1803	1812	47	246	19940	4	34	712	77949	5386	860	3540	1926	6880	2840	1038	892	2965	3138
high	long-term	44_probe	6	C	16	1948	1797	516	6165	680	2788	152	9797	8	152	354270	823	7	86	101	19	32246	1513	256	8400	455	154	1105	11	744	1502	19	186	25087	1	32	795	47118	6168	834	3634	1193	1379	929	760	250	433	3112
high	long-term	44_probe	18	C	84	2231	1730	483	1074	49	1963	340	10965	9	503	488443	830	12	129	127	26	41703	416	303	13562	1092	308	1987	23	1307	2156	38	224	12298	2	36	783	55841	7433	787	2825	2113	3845	1502	816	412	1583	2483
low	long-term	44_probe	22	A	97	2445	1563	576	803	1285	3727	986	12441	11	19325	778294	1515	142583	123221	198437	427	25462	3095	281	15441	783	188	1787	4846	1004	2033	25009	595	14009	6	50	491	74050	5269	697	3484	1145	3417	4406	1237	457	895	2683
low	long-term	44_probe	18	A	124	2217	2433	569	974	73	4160	711	17578	10	15881	741119	2064	64487	58223	147412	395	33473	588	356	15374	771	206	2524	5211	896	3466	30450	699	12470	3	35	487	93069	6563	919	3285	1025	3835	4424	1188	555	963	2886
low	long-term	44_probe	initial	A	889	1606	1789	843	1847	397	6096	762	19338	18	5737	650389	2570	90212	65817	259727	238	30895	847	266	21186	1286	361	1940	370	672	3140	9626	637	5858	2	32	497	79465	16804	995	4141	1048	4322	1884	841	565	964	2541
low	long-term	44_probe	6	A	31	1503	2161	510	733	31	4815	482	13621	10	6944	465487	2166	18679	24136	100742	216	24950	541	392	7620	301	83	3126	2941	462	1590	15609	975	2774	1	40	450	83565	3096	915	1056	630	1007	3764	942	368	196	3058
low	long-term	44_probe	18	B	62	2173	2072	599	1405	593	2138	784	9906	12	9963	611741	1566	104235	125407	233723	271	20908	1005	341	15564	989	267	1689	2186	462	2353	4847	779	5053	4	43	691	63372	3166	866	1987	844	966	1108	1178	378	483	2743
low	long-term	44_probe	6	B	36	1319	1594	404	743	406	2021	389	8190	7	6445	306239	689	54605	91351	169073	197	22788	529	283	8080	243	65	1376	2333	206	1110	3492	529	2407	3	22	502	35833	1970	658	932	538	575	538	836	237	119	2088
low	long-term	44_probe	initial	C	249	1878	2164	861	4264	1183	5970	1136	16537	14	10994	773366	2263	136127	110476	321098	310	52986	981	382	17555	3256	1109	2053	1388	923	2684	15618	644	7824	3	49	788	79153	10542	1162	3779	1773	4957	2261	1218	1643	1428	3227
low	long-term	44_probe	6	C	84	2231	2652	694	3154	576	1843	1143	18191	17	18043	675187	1605	93262	124511	175553	335	46014	996	443	14766	2353	839	1849	6041	769	2918	9965	733	5822	2	43	742	56674	7274	1009	2396	1446	2498	1057	1149	1184	1025	3389
low	long-term	44_probe	18	C	145	1670	2510	623	1803	134	2678	1440	20277	9	20934	701294	1752	64957	82440	165142	405	29124	546	376	18217	1833	566	3095	7842	1079	2694	30014	922	6282	3	41	674	75509	7144	875	3318	1824	5859	3696	1207	1169	1253	3167
low	long-term	44_probe	22	C	94	1596	1445	352	1656	2197	2280	214	12092	9	23090	642989	1380	109895	122376	186602	448	33438	1815	303	13684	1700	518	2100	7449	598	1142	22703	722	6189	5	46	486	50452	4887	649	2765	1693	4999	2913	985	986	934	2487
recovery	long-term	44_probe	22h	A	155	1807	1776	480	1691	138	3022	139	11599	9	502	609997	2819	283	939	2095	31	29225	2416	365	16833	1178	238	2172	40	756	2133	97	476	15320	3	38	712	73334	9195	1092	4325	1572	2294	2865	1202	780	3974	3048
recovery	long-term	44_probe	18h	A	108	2159	2304	512	2493	108	3981	88	11599	3	863	627011	1993	384	1242	2727	49	26642	694	475	14371	1286	315	2810	49	788	3024	107	526	18928	1	36	1144	85762	9276	1370	3948	1354	1540	3858	1271	730	2870	3787
recovery	long-term	44_probe	6	A	37	1465	2510	402	1913	1069	3506	57	14463	15	357	413511	1895	335	1096	3302	40	31037	1722	412	11519	1085	336	1218	30	347	1394	111	485	6443	4	29	691	53107	3527	1100	1827	734	1043	1004	958	396	960	2893
recovery	long-term	44_probe	initial	A	148	1289	1757	555	1400	578	6163	205	13614	8	5575	579400	2651	96887	82810	315990	230	34579	825	321	14718	926	294	1385	475	499	2070	10687	667	4097	4	22	392	72762	6680	942	2147	668	1653	1995	935	541	556	2260
recovery	long-term	44_probe	1	A	80	1209	1884	464	2095	1862	6093	244	11668	8	1618	457557	3483	15197	12968	133466	30	25875	1000	337	9585	1175	341	1004	31	534	2078	225	316	4167	4	38	648	57501	3704	1180	1692	663	583	3468	880	438	743	2735
recovery	long-term	44_probe	2	A	27	1040	1798	362	1860	2305	5469	254	10019	14	622	409252	3436	563	1129	12303	19	21784	1271	312	8296	1144	328	1054	22	302	1515	133	317	3897	2	27	405	57893	2408	1062	1345	592	455	3060	843	460	764	2364
recovery	long-term	44_probe	4	A	40	1587	2573	411	2348	2836	5631	94	10445	7	519	565344	4025	476	1586	4639	44	25556	2168	469	10818	1471	461	1437	43	343	1764	162	450	5546	6	47	647	79372	2852	1447	1812	793	640	2457	1228	496	1042	3302
recovery	long-term	44_probe	9	A	12	803	1072	231	1567	234	1493	21	4570	5	252	180200	695	151	494	1230	31	9652	904	383	3675	473	119	815	8	301	1036	48	182	8361	1	16	534	25611	1767	673	1586	321	250	490	420	182	396	1926
recovery	long-term	44_probe	12	A	47	2300	2925	707	5754	596	4406	426	14750	10	689	491481	2169	341	1075	2720	42	31815	1324	681	11892	1201	317	2370	43	960	4301	107	466	25694	1	43	1186	76573	8034	1812	4333	990	794	2835	1149	601	1441	4089
recovery	long-term	44_probe	14	A	89	2440	2459	570	7748	272	3432	87	15030	7	1207	521797	1994	333	1363	2770	59	28344	290	619	13948	1229	314	2882	65	843	4069	102	468	24238	5	48	1212	81075	7302	1597	4067	1315	785	3699	1286	585	1907	3975
recovery	long-term	44_probe	initial	B	50	1085	1657	728	737	319	5541	907	10001	13	5611	492461	2357	83368	81761	319405	191	33963	642	291	10128	217	74	1504	715	546	1627	12999	641	3063	5	29	497	68046	3415	1003	1528	668	1283	1993	979	268	159	2519
recovery	long-term	44_probe	6	B	24	1400	2337	440	1041	1239	4399	23	10505	7	478	421130	1510	352	745	1135	38	19562	1653	456	7969	261	65	1347	33	274	1309	121	504	3907	1	27	721	62329	2016	1264	1315	882	536	1244	1175	228	542	3517
recovery	long-term	44_probe	18	B	42	1738	2137	527	4071	33	3591	211	15475	4	690	476156	1728	296	607	765	41	45970	460	352	9173	556	140	2385	66	858	2369	79	389	22708	2	32	843	69602	9257	1023	3929	1217	3989	2534	901	471	788	3211
recovery	long-term	44_probe	22	B	31	1764	1562	631	1369	63	3499	1092	12616	4	547	589252	1668	256	543	738	23	53205	1373	322	12323	493	111	1733	47	1335	1972	101	256	14131	4	39	831	73222	5614	815	2908	1961	5585	2236	840	396	1492	2790
recovery	long-term	44_probe	1	B	58	1310	2043	585	1568	1300	6276	34	9240	8	1519	568382	3260	8273	7709	105431	42	34156	614	279	7620	340	98	1535	50	360	1558	304	584	3535	1	37	435	73629	2870	1162	1536	679	778	3180	994	283	341	2525
recovery	long-term	44_probe	2	B	30	939	1663	381	1056	1610	4525	26	7152	9	626	388404	2016	520	678	6240	20	23983	693	238	5206	251	56	1275	33	218	957	180	411	2518	1	29	276	51241	1939	804	1030	510	383	2550	767	217	296	1759
recovery	long-term	44_probe	4	B	26	1199	2025	370	894	1925	4896	21	9012	7	460	384708	1776	347	695	1143	33	23527	1461	309	7400	232	62	1252	37	207	998	128	445	2917	1	31	403	60410	2167	1037	1090	660	570	1755	912	197	404	2472
recovery	long-term	44_probe	9	B	21	1110	2135	339	565	343	2503	15	8696	13	437	252251	1184	198	411	635	40	17734	1013	396	4917	152	44	1411	32	351	1383	58	384	2726	2	20	539	40962	1673	1049	933	561	528	666	831	157	292	2544
recovery	long-term	44_probe	12	C	208	3582	3687	1105	8462	697	5643	934	26166	22	1920	731135	1765	1653	3652	5619	69	35618	1061	782	16023	3208	761	3399	171	1368	5373	359	600	35457	1	63	1482	108741	13920	1521	7402	3974	4516	4348	1592	4536	6554	4990
recovery	long-term	44_probe	14	C	169	2771	3070	641	7379	274	3449	252	31437	11	1692	543163	1377	1111	2740	3846	58	38750	300	568	14000	2485	507	2410	157	998	3230	272	499	20902	4	41	972	70653	10119	1208	4617	3002	2763	3241	1212	3037	7130	3339
recovery	long-term	44_probe	initial	C	110	2086	1456	714	2196	1923	3665	602	19929	15	14242	688205	1923	131295	136173	283444	426	22411	1616	369	14451	2569	504	1873	3219	937	1834	15295	690	8114	7	41	919	67165	6103	1118	3114	3284	1936	3298	1185	3850	3134	3447
recovery	long-term	44_probe	1	C	124	1006	950	412	1793	1166	2987	181	14194	7	1807	299048	611	2825	3219	13671	26	24115	720	176	6353	1358	377	852	52	465	577	363	252	3479	1	17	415	25402	2723	414	1551	1950	735	2093	649	1457	2283	1264
recovery	long-term	44_probe	2	C	76	1010	1119	343	2996	1169	2388	150	12922	5	754	328717	512	1449	2879	4402	18	26424	840	181	5889	1518	525	918	68	376	496	295	265	3817	3	22	311	32825	3024	376	1643	1948	1203	1983	562	1344	2734	1073
recovery	long-term	44_probe	4	C	55	1712	1356	497	6873	1327	3018	215	12503	5	901	462939	575	1477	3174	5177	46	17417	1552	318	8012	1897	594	1116	71	437	856	367	315	9605	1	38	624	50780	3493	594	2587	2614	1110	1743	851	1717	3373	1990
recovery	long-term	44_probe	6	C	57	1612	1266	507	5515	410	1849	274	13725	3	779	340483	440	929	2049	3351	41	15954	1077	329	8188	1441	400	1239	51	458	1224	246	255	13496	3	29	710	36100	4082	554	3694	2353	1596	897	859	1900	2889	2197
recovery	long-term	44_probe	9	C	83	2479	2385	718	6741	527	2709	170	18625	10	1517	472853	893	1230	2904	4450	78	19513	1655	609	9035	2064	566	2036	105	730	2441	320	389	21002	2	46	1005	58962	6228	1098	4532	3175	1991	1449	1114	3160	4744	3371
recovery	long-term	44_probe	18	C	125	2019	1919	626	2465	65	3740	498	16804	10	1383	504757	1131	859	1966	2479	49	8512	601	450	8375	1901	421	2007	118	629	2631	179	287	15969	3	40	1031	67976	6812	1209	3059	2229	1704	3622	1153	2019	5344	3183
recovery	long-term	44_probe	22	C	182	1460	1476	502	2004	2001	2901	560	18164	10	747	595458	1283	980	2052	2829	38	31648	2728	322	13822	2667	546	1147	88	905	2136	243	212	15485	1	39	739	64130	8973	771	4535	3195	3720	2530	990	2792	7483	2578

## Sheet: S7_normalized_44_probeset
treatment	Experiment	prob-set	time-point in h	replica	Adhesin1	AP2TF	ATP-ADPtranslocase	bzipTF_00264	bzipTF_06177	bzipTF_20638	carbamoyl-phosphatesynthaseUrea	CBunknownfunction	cellsurface chitinase	CRE	CREGx2	Cytochrome C oxidase	cytosolic-nuclear zincfingerprotein	DNAj	DupDom	FBA3	FBA4	FLDA1	FRE1	glutaminesynthase	HomeoboxTF	HSFTF	HSF2	HSP20a	Hsp20g	ISIP1a	ISIP2	ISIP2x8	ISIP3	Isocytratlyase_3650	Lipidtransporter	Isocytratlyase_3651	M-Protease	MUCOX2	MybTF	NADHdehydrogenase	NRPS2	nuclear import-export receptor	nuclear reversetranscriptase	Sigma70TF	urease.1	zf-CCCHTF	zf-TAZTF_30821	zf-TAZTF_27055
high	long-term	44_probe	18	C	102.727	2728.39	2115.7	590.683	1313.44	59.9243	2400.64	415.802	13409.6	11.0065	615.142	597339	2584.08	3454.82	1015.05	14.6753	157.76	155.314	31.7966	51000.5	508.745	370.553	16585.6	1335.46	376.667	28.1278	1598.39	2636.67	46.4719	273.94	15039.8	2429.99	2.44589	44.026	957.567	68290.5	9090.16	962.458	4702.23	1836.86	997.924	503.854	3036.57	1935.92
high	long-term	44_probe	6	C	18.4644	2248.04	2073.79	595.478	7114.58	784.738	3217.43	175.412	11306	9.23221	175.412	408837	1376.75	4193.73	949.764	8.07819	99.2463	116.557	21.9265	37212.7	1746.04	295.431	9693.82	525.082	177.72	12.6943	858.596	1733.35	21.9265	214.649	28951.1	1275.2	1.15403	36.9289	917.451	54375.4	7118.04	962.458	1591.4	1072.09	877.06	288.507	3591.33	499.694
high	long-term	44_probe	18	A	40.0503	2007.52	2667.1	624.534	3113.91	23.7799	4005.03	390.49	11731	13.7673	396.748	539958	886.112	3381.75	2033.8	86.3584	112.641	136.421	25.0314	53718.7	326.66	339.176	11282.9	563.207	196.497	27.5346	1305.39	2534.43	52.566	329.163	21617.1	2530.68	1.25157	36.2956	809.767	81039.2	9105.18	962.458	4793.52	2259.09	874.848	374.22	3158.97	481.855
high	long-term	44_probe	6	A	29.4746	1148.37	2444.12	369.566	786.745	863.832	3716.06	61.2164	8268.75	9.0691	165.511	440823	563.418	1274.21	2262.74	15.8709	80.4883	57.8155	20.4055	35903.4	988.532	319.686	11962.1	324.22	142.838	24.94	284.543	1342.23	29.4746	486.331	3565.29	1242.47	1.13364	30.6082	481.796	70814.9	2388.57	962.458	1106.43	784.477	800.348	233.529	2667.45	338.958
high	long-term	44_probe	22	A	62.8311	2289.05	2327.61	632.595	1123.82	49.9793	4181.12	315.584	10468.5	5.71192	432.678	753758	1425.12	3579.95	3457.14	25.7036	165.646	149.938	18.5637	56469.5	1603.62	406.974	16975.8	475.517	177.069	25.7036	1537.93	2234.79	58.5472	592.612	13288.8	3162.98	5.71192	55.6912	809.665	93596.9	6153.16	962.458	4075.45	3160.12	1196.65	432.678	3531.39	669.722
high	long-term	44_probe	initial	A	153.594	600.414	2195.2	654.272	519.628	191.494	7456.31	368.028	7151.12	5.9842	71.8104	460481	470.757	1539.93	3558.6	37.8999	66.8235	99.7366	20.9447	70572.6	455.796	210.444	9059.08	469.759	212.439	16.9552	315.168	2032.63	41.8894	191.494	3520.7	920.569	3.98946	36.9025	317.162	82725.5	3673.3	962.458	4377.44	2547.27	711.122	341.099	2601.13	431.86
high	long-term	44_probe	18	B	31.047	2431.65	2549.18	735.15	3695.71	97.5764	3930.78	961.35	13998.9	6.65294	565.5	660267	1608.9	4370.98	1388.25	28.8294	182.956	161.888	21.0676	42667.5	623.159	378.109	14540	2922.86	769.523	29.9382	2168.86	3084.75	54.3323	259.465	23637.9	2019.17	1.10882	41.0264	892.602	87662.4	7868.21	962.458	8489.15	2566.93	945.826	1004.59	3491.68	2870.74
high	long-term	44_probe	6	B	25.7801	2225.68	2060.5	694.154	5251.51	815.416	2589.47	429.669	8698.41	13.3675	220.563	543881	1068.44	2668.72	844.061	12.4127	185.235	122.217	26.735	10620.5	1542.03	353.283	9909.12	3599.67	1077.04	23.8705	452.585	1582.14	25.7801	510.829	11142.7	1539.17	0.95482	36.2832	773.404	67783.6	3796.36	962.458	1271.82	1230.76	909.943	1257.5	2873.05	1146.74
high	long-term	44_probe	22	B	20.1445	2863.87	2073.76	715.129	3185.07	353.647	4497.81	875.166	12194.1	14.5488	486.825	753269	2155.46	3961.75	2590.8	24.621	249.568	134.297	24.621	46214.8	2176.72	397.294	15600.8	2566.18	824.804	34.6933	2017.81	2027.88	52.5995	275.308	22315.6	1930.51	4.47655	38.0507	796.826	87235.7	6027.68	962.458	7699.67	3178.35	1161.66	998.271	3511.85	3318.24
high	long-term	44_probe	initial	B	58.3719	1437.58	2101.39	772.41	3571.55	738.473	3895.99	829.425	13277.6	5.42995	90.9516	581963	1337.12	3111.36	1597.76	50.227	150.681	147.966	23.0773	34580.6	993.681	225.343	11136.8	4414.55	1276.04	21.7198	1206.81	1824.46	25.7923	223.985	9528.2	1418.57	4.07246	16.2898	453.401	66743.6	5385.15	962.458	4394.19	2093.25	620.372	1516.31	2706.83	1840.75
low	long-term	44_probe	18	B	32.6079	1580.96	2273.08	536.452	771.019	32.6079	5064.74	507	14327.5	10.5187	7304.16	489630	662.676	1110.77	2278.34	19647.8	25387.9	105967	227.203	26244.1	569.06	412.332	8015.23	316.612	87.305	3093.54	485.963	1672.47	16418.6	1025.57	2917.88	3288.14	1.05187	42.0747	473.34	87899.3	3256.58	962.458	1059.23	3959.23	990.859	387.087	3216.61	206.166
low	long-term	44_probe	6	B	52.6573	1929.3	2331.55	590.932	1086.79	593.857	2956.12	568.991	11979.5	10.2389	9427.12	447937	786.934	1363.24	1007.8	79870.9	133619	247304	288.152	33332.1	773.77	413.945	11818.6	355.437	95.0757	3412.49	301.317	1623.6	5107.76	773.77	3520.73	2012.68	4.38811	32.1795	734.277	52413	2881.52	962.458	841.054	786.934	1222.82	346.661	3054.12	174.062
low	long-term	44_probe	18	A	129.864	2321.84	2548.05	595.907	1020.06	76.4521	4356.72	744.622	18409.2	10.4729	16632	776166	1073.47	3440.34	2161.6	67536.5	60976.3	154383	413.679	35055.9	615.806	372.835	16101	807.46	215.741	5457.42	938.371	3629.9	31889.9	732.055	13059.7	2643.36	3.14187	36.6551	510.03	97470.1	6873.36	962.458	4016.35	4633.21	1244.18	581.245	1008.54	3022.48
low	long-term	44_probe	6	A	68.9058	2415.04	2302.79	665.719	1561.49	659.051	2376.14	871.325	11009.4	13.3366	11072.7	679879	938.008	2208.32	1740.43	115845	139375	259756	301.185	23236.8	1116.94	378.982	17297.6	1099.16	296.739	2429.48	513.459	2615.09	5386.88	865.768	5615.82	1877.13	4.44554	47.7895	767.966	70430.6	3518.64	962.458	1073.6	1231.41	1309.21	420.103	536.798	3048.53
low	long-term	44_probe	22	A	133.943	3376.2	2158.28	795.374	1108.83	1774.4	5146.46	1361.53	17179.3	15.1894	26685.1	1.07471e+06	1581.08	4810.91	2092	196887	170151	274013	589.627	35159.4	4273.76	388.021	21321.8	1081.21	259.601	6691.64	1386.38	2807.29	34533.9	821.611	19344.4	2467.59	8.28515	69.0429	678.001	102253	7275.74	962.458	4718.39	6084.06	1708.12	631.052	1235.87	3704.84
low	long-term	44_probe	initial	A	859.925	1553.48	1730.49	815.43	1786.59	384.016	5896.63	737.079	18705.5	17.4113	5549.37	629118	1013.72	4005.57	2485.95	87261.6	63664.4	251233	230.216	29884.6	819.299	257.3	20493.1	1243.94	349.193	357.899	650.022	3037.31	9311.18	616.167	5666.41	1876.55	1.93459	30.9534	480.746	76866.1	16254.4	962.458	4180.65	1822.38	813.495	546.522	932.472	2457.9
low	long-term	44_probe	18	C	159.493	1836.92	2760.88	685.27	1983.21	147.394	2945.67	1583.93	22303.7	9.89957	23026.4	771390	2006.31	3649.64	1927.12	71449.6	90680.1	181648	445.481	32035	600.574	413.582	20037.8	2016.21	622.573	8625.83	1186.85	2963.27	33014	1014.16	6909.9	3404.35	3.29986	45.098	741.368	83056.3	7858.06	962.458	6444.62	4065.42	1327.64	1285.84	3483.55	1378.24
low	long-term	44_probe	6	C	80.1254	2128.09	2529.67	661.988	3008.52	549.431	1757.99	1090.28	17351.9	16.2158	17210.7	644043	1379.3	2285.48	1530.97	88960.1	118768	167455	319.548	43891.5	950.058	422.566	14084.9	2244.46	800.3	5762.35	733.529	2783.4	9505.35	699.189	5553.45	1763.71	1.90775	41.0166	707.774	54059.8	6938.48	962.458	2382.78	1008.24	1096	1129.39	3232.68	977.72
low	long-term	44_probe	22	C	139.401	2366.85	2142.92	522.011	2455.83	3258.12	3381.21	317.359	17932.3	13.3469	34242.2	953544	2510.7	4100.46	2046.52	162973	181482	276728	664.378	49588.1	2691.62	449.345	20293.2	2521.08	768.187	11046.8	886.826	1693.57	33668.2	1070.72	9178.2	3114.27	7.41493	68.2174	720.732	74819.6	7247.36	962.458	7413.45	4319.94	1460.74	1462.22	3688.19	1385.11
low	long-term	44_probe	initial	C	206.241	1555.5	1792.39	713.147	3531.77	979.852	4944.82	940.923	13697.2	11.5959	9106.08	640562	1468.54	3130.06	1874.39	112751	91504.8	265958	256.766	43887.1	812.54	316.402	14540.4	2696.87	918.56	1149.65	764.5	2223.1	12936	533.411	6480.44	1700.45	2.48483	40.5856	652.683	65560.6	8731.7	962.458	4105.77	1872.74	1008.84	1360.86	2672.85	1182.78
recovery	long-term	44_probe	4	B	24.1311	1112.81	1879.44	343.404	829.737	1786.63	4544.07	19.4905	8364.2	6.49683	426.934	357054	612.558	1011.65	1648.34	322.057	645.042	1060.84	30.6279	21835.8	1355.98	286.788	6868.07	215.323	57.5433	34.3404	192.12	926.262	118.799	413.012	2707.32	1162	0.928118	28.7717	374.032	56067.6	2011.23	962.458	529.027	1628.85	846.444	182.839	2294.31	374.96
recovery	long-term	44_probe	18	B	47.1133	1949.6	2397.17	37.0176	591.16	4566.63	4028.19	236.688	17359	4.48699	774.005	534126	1365.17	4407.34	1938.38	332.037	680.9	858.136	45.9916	51566.7	516.003	394.855	10289.8	623.691	157.044	74.0353	962.458	2657.42	88.618	436.359	25472.6	2.24349	1010.69	2675.36	35.8959	945.632	78075.8	962.458	2842.51	25472.6	680.9	17359	2397.17	74.0353
recovery	long-term	44_probe	6	B	18.2745	1066.01	1779.48	335.033	792.658	943.422	3349.57	17.5131	7998.91	5.33007	363.968	320665	671.589	1001.29	1149.77	268.026	567.272	864.233	28.9347	14895.3	1258.66	347.216	6067.9	198.735	49.4935	25.1275	208.634	996.723	92.1341	383.765	2974.94	1025.66	0.761439	20.5588	548.997	47459.7	1535.06	962.458	408.131	947.23	894.69	173.608	2677.98	412.7
recovery	long-term	44_probe	9	B	19.2675	1018.43	1958.86	311.033	518.388	314.703	2296.5	13.7625	7978.59	11.9275	400.948	231440	514.718	856.028	1086.32	181.665	377.093	582.613	36.7	16271	929.428	363.33	4511.35	139.46	40.37	29.36	322.043	1268.9	53.215	352.32	2501.11	1294.59	1.835	18.35	494.533	37582.7	1534.98	962.458	484.44	611.056	762.443	144.048	2334.12	267.91
recovery	long-term	44_probe	22	B	36.6088	2083.16	1844.61	745.167	1616.69	74.3986	4132.08	1289.58	14898.6	4.72372	645.969	695866	2315.8	3434.15	1969.79	302.318	641.245	871.527	27.1614	62831.4	1621.42	380.26	14552.6	582.199	131.083	55.5037	1576.54	2328.79	119.274	302.318	16687.7	2046.55	4.72372	46.0563	981.353	86470.1	6629.74	962.458	6595.5	2640.56	991.982	467.648	3294.8	1761.95
recovery	long-term	44_probe	initial	B	47.979	1041.14	1590.02	698.574	707.21	306.106	5317.03	870.339	9596.76	12.4745	5384.2	472556	640.999	1466.24	2261.73	79998.2	78456.2	306495	183.28	32590.2	616.05	279.238	9718.62	208.229	71.0089	686.099	523.93	1561.24	12473.6	615.091	2939.19	1443.21	4.7979	27.8278	476.911	65295.6	3276.96	962.458	1231.14	1912.44	939.428	257.167	2417.18	152.573
recovery	long-term	44_probe	1	B	48.0401	1085.04	1692.17	484.542	1298.74	1076.76	5198.27	28.1614	7653.28	6.62622	1258.15	470778	562.4	1272.23	2700.18	6852.34	6385.19	87326.1	34.7877	28290.6	508.562	231.089	6311.47	281.614	81.1712	41.4139	298.18	1290.46	251.796	483.714	2927.96	1271.41	0.828277	30.6463	360.301	60985.2	2377.16	962.458	644.4	2633.92	823.308	234.403	2091.4	282.443
recovery	long-term	44_probe	2	B	35.9126	1124.07	1990.76	456.09	1264.12	1927.31	5416.82	31.1243	8561.57	10.7738	749.377	464954	610.515	1233	2413.33	622.485	811.625	7469.83	23.9417	28709.7	829.582	284.907	6232.04	300.469	67.0369	39.5039	260.965	1145.61	215.476	492.003	3014.27	1526.29	1.19709	34.7155	330.396	61340	2321.15	962.458	458.485	3052.57	918.166	259.768	2105.68	354.338
recovery	long-term	44_probe	4	A	26.6056	1055.58	1711.41	273.373	1561.75	1886.34	3745.41	62.5232	6947.39	4.65598	345.208	376033	527.456	1205.23	2677.19	316.607	1054.91	3085.59	29.2662	16998.3	1442.02	311.951	7195.49	978.422	306.63	28.601	228.143	1173.31	107.753	299.313	3688.87	955.807	3.99084	31.2616	430.346	52793.5	1896.98	962.458	425.69	1634.25	816.793	329.91	2196.29	693.076
recovery	long-term	44_probe	18h	A	75.8726	1516.75	1618.62	359.692	1751.39	75.8726	2796.75	61.8221	8148.58	2.10757	606.278	440490	951.218	2773.57	1400.13	269.769	872.535	1915.78	34.4237	18716.7	487.552	333.699	10096	903.446	221.295	34.4237	553.589	2124.43	75.1701	369.528	13297.4	1974.09	0.702524	25.2909	803.688	60249.9	6516.62	962.458	1081.89	2710.34	892.908	512.843	2660.46	2016.24
recovery	long-term	44_probe	6	A	32.3736	1281.82	2196.15	351.735	1673.8	935.335	3067.62	49.8728	12654.6	13.1244	312.361	361806	642.222	1598.56	1658.05	293.112	958.958	2889.12	34.9985	27156.2	1506.68	360.484	10078.7	949.334	293.987	26.2489	303.612	1219.7	97.1208	424.357	5637.38	1065.7	3.49985	25.3739	604.599	46466.6	3085.99	962.458	912.585	878.462	838.214	346.485	2531.27	839.964
recovery	long-term	44_probe	9	A	17.1612	1148.37	1533.07	330.353	2240.97	334.644	2135.14	30.0321	6535.56	7.15051	360.386	257704	459.063	2268.14	993.921	215.945	706.47	1759.02	44.3331	13803.3	1292.81	547.729	5255.62	676.438	170.182	11.4408	430.461	1481.59	68.6449	260.278	11957.1	1165.53	1.4301	22.8816	763.674	36626.3	2526.99	962.458	357.525	700.75	600.643	260.278	2754.38	566.32
recovery	long-term	44_probe	22h	A	136.613	1592.64	1565.32	423.059	1490.4	121.629	2663.51	122.511	10223	7.93235	442.449	537634	1385.52	3811.93	2484.59	249.428	827.608	1846.47	27.3225	25758.1	2129.39	321.701	14836.1	1038.26	209.767	35.2549	666.317	1879.97	85.4931	419.533	13502.6	1914.34	2.64412	33.4921	627.537	64634.5	8104.22	962.458	2021.87	2525.13	1059.41	687.47	2686.42	3502.57
recovery	long-term	44_probe	initial	A	151.214	1316.99	1795.16	567.053	1430.41	590.553	6296.85	209.452	13909.7	8.17374	5696.08	591983	682.508	2193.63	2708.57	98991.2	84608.5	322853	234.995	35330	842.917	327.971	15037.6	946.111	300.385	485.316	509.837	2114.96	10919.1	681.486	4185.98	1415.08	4.08687	22.4778	400.513	74342.2	6825.08	962.458	1688.9	2038.33	955.306	552.749	2309.08	568.075
recovery	long-term	44_probe	12	A	24.9644	1221.66	1553.64	375.529	3056.28	316.57	2340.28	226.273	7834.58	5.31158	365.968	261054	525.846	2301.51	1152.08	181.125	570.995	1444.75	22.3086	16898.8	703.253	361.719	6316.53	637.921	168.377	22.8398	509.912	2284.51	56.8339	247.52	13647.6	1258.84	0.531158	22.8398	629.953	40672.4	4267.32	962.458	421.739	1505.83	610.301	319.226	2171.91	765.399
recovery	long-term	44_probe	1	A	65.2514	986.112	1536.67	378.458	1708.77	1518.73	4969.71	199.017	9516.92	6.52514	1319.71	373203	540.771	1380.07	2840.88	12395.3	10577.3	108861	24.4693	21104.8	815.643	274.872	7817.93	958.38	278.134	25.2849	435.553	1694.91	183.52	257.743	3398.78	818.905	3.26257	30.9944	528.536	46900.3	3021.14	962.458	475.52	2828.65	717.766	357.251	2230.78	606.022
recovery	long-term	44_probe	2	A	24.4693	942.52	1629.47	328.07	1685.66	2088.95	4956.39	230.192	9079.92	12.6878	563.7	370893	536.512	1218.93	3113.94	510.23	1023.18	11149.8	17.2191	19742.2	1151.87	282.756	7518.41	1036.77	297.256	19.9379	273.693	1373	120.534	287.287	3531.73	955.208	1.81254	24.4693	367.039	52466.7	2182.3	962.458	412.353	2773.19	763.985	416.884	2142.42	692.39
recovery	long-term	44_probe	14	A	53.6373	1470.51	1481.96	343.52	4669.46	163.925	2068.35	52.432	9058.08	4.21867	727.418	314470	792.506	2451.04	1201.72	200.688	821.434	1669.39	35.5573	17082	174.773	373.051	8405.99	740.677	189.237	39.1733	508.048	2452.25	61.472	282.048	14607.4	1736.88	3.01333	28.928	730.432	48861.2	4400.67	962.458	473.093	2229.26	775.029	352.56	2395.6	1149.28
recovery	long-term	44_probe	4	C	89.1165	2773.95	2197.13	805.289	11136.3	2150.14	4890.07	348.365	20258.6	8.1015	1459.89	750100	4235.46	4191.72	931.673	2393.18	5142.83	8388.29	74.5338	28220.8	2514.71	515.255	12981.8	3073.71	962.458	115.041	708.071	1386.98	594.65	510.395	15563	1808.26	1.6203	61.5714	1011.07	82278.8	5659.71	962.458	1798.53	2824.18	1378.88	2782.06	3224.4	5465.27
recovery	long-term	44_probe	18	C	99.5098	1607.28	1527.67	498.345	1962.33	51.7451	2977.33	396.447	13377.3	7.96078	1100.98	401826	1774.46	2435.2	900.364	683.831	1565.09	1973.48	39.0078	6776.22	478.443	358.235	6667.15	1513.34	335.149	93.9372	500.733	2094.48	142.498	228.474	12712.6	1597.73	2.38823	31.8431	820.756	54114.2	5422.88	962.458	1356.52	2883.39	917.878	1607.28	2533.92	4254.24
recovery	long-term	44_probe	6	C	99.0255	2800.51	2199.41	880.806	9581.15	712.289	3212.25	476.017	23844.3	5.21187	1353.35	591518	4087.84	6417.55	764.407	1613.94	3559.71	5821.66	71.2289	27716.7	1871.06	571.568	14224.9	2503.43	694.916	88.6018	795.679	2126.44	427.373	443.009	23446.5	2152.5	5.21187	50.3814	1233.48	62716.1	7091.62	962.458	2772.71	1558.35	1492.33	3300.85	3816.82	5019.03
recovery	long-term	44_probe	9	C	72.7541	2172.98	2090.59	629.367	5908.86	461.945	2374.59	149.014	16325.9	8.76556	1329.74	414482	2783.06	3972.55	782.764	1078.16	2545.52	3900.67	68.3714	17104.2	1450.7	533.823	7919.68	1809.21	496.131	92.0384	639.886	2139.67	280.498	340.98	18409.4	1784.67	1.75311	40.3216	880.939	51683.5	5459.19	962.458	1745.22	1270.13	976.483	2769.92	2954.87	4158.38
recovery	long-term	44_probe	22	C	227.195	1822.55	1842.53	626.659	2501.64	2497.9	3621.39	699.062	22674.6	12.4832	932.499	743325	3988.4	5661.15	1601.6	1223.36	2561.56	3531.51	47.4363	39507	3405.43	401.961	17254.3	3329.28	681.585	109.853	1129.73	2666.42	303.343	264.645	19330.3	1431.83	1.24832	48.6847	922.512	80055.1	11201.2	962.458	4643.77	3158.26	1235.84	3485.32	3218.18	9341.21
recovery	long-term	44_probe	initial	C	94.6963	1795.79	1253.43	614.665	1890.48	1655.46	3155.11	518.247	17156.4	12.9131	12260.6	592459	2827.11	2680.76	1655.46	113029	117228	244010	366.733	19293.1	1391.17	317.663	12440.5	2211.59	433.881	2771.16	806.64	1578.84	13167.1	594.004	6985.14	1612.42	6.02613	35.2959	791.144	57820.7	5253.92	962.458	1666.65	2839.17	1020.14	3314.37	2967.44	2697.98
recovery	long-term	44_probe	12	C	131.618	2266.62	2333.06	699.222	5354.58	441.048	3570.78	591.016	16557.3	13.9212	1214.94	462648	2514.67	4683.84	1116.86	1045.99	2310.91	3555.59	43.6618	22538.4	671.38	494.834	10139	2029.96	481.546	108.205	865.643	3399.93	227.168	379.668	22436.5	2150.82	0.63278	39.8651	937.78	68809.1	8808.3	962.458	2857.63	2751.33	1007.39	2870.29	3157.57	4147.24
recovery	long-term	44_probe	1	C	288.273	2338.73	2208.54	957.809	4168.33	2710.69	6944.11	420.785	32997.9	16.2735	4200.87	695220	4533.32	3605.73	1420.44	6567.5	7483.46	31782	60.4442	56062	1673.84	409.161	14769.3	3157.05	876.442	120.888	1081.02	1341.4	843.895	585.844	8087.9	1980.71	2.32478	39.5212	964.783	59054	6330.37	962.458	1708.71	4865.76	1508.78	3387.2	2938.52	5307.47
recovery	long-term	44_probe	2	C	194.539	2585.33	2864.34	877.987	7668.95	2992.32	6112.63	383.959	33076.8	12.7986	1930.04	841427	4986.35	4205.64	1310.58	3709.05	7369.46	11267.9	46.0751	67638.3	2150.17	463.311	15074.2	3885.67	1343.86	174.062	962.458	1269.63	755.12	678.328	9770.49	2349.83	7.67919	56.3141	796.076	84023.1	7740.62	962.458	3079.35	5075.94	1438.57	3440.28	2746.59	6998.3
recovery	long-term	44_probe	14	C	134.649	2207.76	2445.98	510.708	5879.12	218.306	2747.95	200.778	25047	8.76411	1348.08	432758	2391.8	3678.53	1097.11	885.175	2183.06	3064.25	46.2107	30873.6	239.021	452.547	11154.3	1979.89	403.946	125.088	795.144	2573.46	216.712	397.572	16653.4	1920.14	3.18695	32.6662	774.428	56291.9	8062.18	962.458	2201.38	2582.22	965.645	2419.69	2660.3	5680.74

## Sheet: S8_Raw_24_probeset
treatment	Experiment	prob-set	time-point in h	replica	ISIP1	ISIP2	ISIP3	FBA1	FBA3	GnT1	Mn_SOD	HSF2	nuclear import-export receptor	FRE1	PETE	SIGMA_70 TF	Calrec	OST	FBA2	FBA4	PETF	FLDA1	ISO-lyase	UCGT	ISIP2x8	CREGx2	transporter protein THAOC_03152	DNAj
high	long-term	24_probe	18	C	5	3174	5	7552	11	134	5248	11862	480	6	42202	1502	655	819	5674	122	12153	231	127	1218	2546	628	174	4738
high	long-term	24_probe	6	C	53	2084	17	124312	42	210	852	10182	778	13	50587	1771	1770	1266	6174	77	111656	150	236	911	1656	99	94	1731
high	long-term	24_probe	22	C	10	4922	14	21735	10	168	1997	11116	308	11	43202	1186	187	713	3385	144	21278	188	100	795	1586	356	137	3951
high	long-term	24_probe	0	C	9	2517	24	133701	27	292	991	6255	828	50	49596	1125	2122	1441	11152	105	168094	214	241	1145	1987	312	58	3025
high	long-term	24_probe	12	C	16	2518	11	2357	11	181	6222	6508	992	40	9015	914	2118	1571	13982	162	3200	167	138	1869	2769	590	118	2388
high	long-term	24_probe	14	C	11	2306	6	2081	7	131	13359	15774	1004	17	42053	1515	1915	1267	11752	278	9709	198	147	1945	3398	1427	378	2871
high	long-term	24_probe	18	A	3	398	3	755	7	5	698	601	39	2	5745	137	88	129	812	8	2727	9	14	130	166	23	8	374
high	long-term	24_probe	6	A	7	586	13	41998	16	110	627	4768	464	17	51388	353	759	841	16474	110	33072	69	220	682	786	110	80	878
high	long-term	24_probe	22	A	7	2361	4	21822	28	43	4434	6303	388	27	54836	1205	328	675	3833	89	25471	100	199	600	1023	209	90	2705
high	long-term	24_probe	0	A	35	530	16	93501	41	191	1030	6169	392	11	39924	1395	1459	893	4726	46	98740	81	86	669	1440	35	88	1302
high	long-term	24_probe	12	A	76	1204	4	1127	14	76	10853	6051	745	13	41353	1200	1997	1134	8196	108	8935	97	158	1282	2075	543	95	2985
high	long-term	24_probe	14	A	15	997	8	2559	4	200	10955	5591	734	15	37408	1192	3525	2000	12943	54	5174	109	229	1965	2973	338	83	2257
high	long-term	24_probe	18	B	21	5592	7	14347	32	60	6575	8270	620	25	64518	1614	987	1033	9459	142	23020	138	138	1144	2164	565	380	5249
high	long-term	24_probe	6	B	15	1125	5	59545	22	198	1708	10286	786	22	65602	1069	1768	1909	26063	192	42160	146	279	1446	1514	400	169	2935
high	long-term	24_probe	22	B	3	3831	31	47048	11	145	3677	11738	406	32	51672	1958	545	738	7934	184	45932	167	154	759	1657	540	218	4139
high	long-term	24_probe	0	B	21	3381	17	98304	36	251	275	7991	710	12	21007	1216	1104	719	7297	160	72064	197	161	528	2027	182	219	3415
high	long-term	24_probe	12	B	1	1	1	3	1	11	6	2	20	4	3	1	3	13	1	1	3	1	1	14	1	3	1	1
high	long-term	24_probe	14	B	59	3964	16	2399	18	139	9335	7236	517	23	40736	1324	1548	1450	10886	191	14896	247	167	1595	3133	521	214	5122
high	short-term	24_probe	0	A	12	531	13	78411	58	252	928	970	630	36	37738	1300	2108	1011	4944	124	123663	136	89	630	1649	259	72	1224
high	short-term	24_probe	1	A	40	285	8	54105	38	77	824	1847	438	6	34358	1582	1297	574	3786	59	67920	70	62	398	1116	69	65	795
high	short-term	24_probe	6	A	12	748	36	37300	26	251	1897	4913	508	33	45088	902	1547	1794	31431	185	31979	122	63	1501	1493	349	101	1734
ActD	short-term	24_probe	0	C	2	1	9	10	3	7	5	2	3	7	3	4	8	1	3	8	9	6	7	3	3	6	6	6
ActD	short-term	24_probe	0	B	29752	2279	20138	34243	5665	401	1008	2272	1187	356	973	2125	828	1029	13140	12729	15462	32765	97	1635	2528	29304	292	2518
ActD	short-term	24_probe	0	A	10041	2298	10733	27824	4921	215	473	5148	923	240	751	2313	820	877	5703	10772	19061	38227	104	1064	2479	7868	215	2350
ActD	short-term	24_probe	0.25	C	3686	502	3167	6924	1387	35	475	614	280	16	712	537	318	164	2347	1498	7455	7769	26	279	584	16510	52	1001
ActD	short-term	24_probe	0.25	B	6227	472	1744	10028	1530	26	702	1565	396	21	1150	1337	243	179	1719	1957	6374	10682	19	280	713	12063	73	866
ActD	short-term	24_probe	0.25	A	5066	749	3362	7365	2914	31	969	739	334	34	2310	697	184	184	2983	5785	4938	16085	12	215	626	12889	60	803
ActD	short-term	24_probe	1	C	218	189	246	6374	92	26	211	815	221	6	378	998	187	115	874	179	4873	421	7	139	447	4784	40	655
ActD	short-term	24_probe	1	C	195	307	211	6626	1253	26	224	637	154	8	9601	990	126	177	1227	3087	3951	6516	7	147	442	5793	32	712
ActD	short-term	24_probe	1	B	228	299	221	7676	125	13	262	727	412	16	889	1058	182	132	1205	341	3306	351	11	119	465	11585	31	782
ActD	short-term	24_probe	1	B	39	26	28	1286	284	12	47	131	43	5	3315	218	36	40	209	423	693	1092	2	30	81	1503	8	145
ActD	short-term	24_probe	1	B	115	100	92	2547	448	10	112	267	73	9	7205	438	50	71	406	1281	1553	2282	4	57	175	3046	14	327
ActD	short-term	24_probe	1	A	219	229	309	4296	152	15	241	773	248	10	1724	724	122	122	1581	189	2223	342	4	153	344	7985	36	339
ActD	short-term	24_probe	1	A	71	91	67	870	392	2	52	144	46	6	7107	174	22	49	372	483	688	1424	12	49	94	1279	14	164
ActD	short-term	24_probe	1	A	166	139	80	2295	878	3	120	291	128	11	11902	394	45	73	670	778	1211	1986	8	76	170	2950	23	243
ActD	short-term	24_probe	6	C	87	267	638	1219	40	12	15	218	154	12	13	450	44	41	337	137	222	270	5	25	108	180	43	486
ActD	short-term	24_probe	6	B	216	175	1150	3276	56	17	27	649	228	3	48	1295	84	89	765	293	350	562	10	65	229	409	42	680
ActD	short-term	24_probe	6	B	94	54	135	760	174	2	5	98	59	8	102	263	26	28	166	602	90	1420	6	17	35	70	16	192
ActD	short-term	24_probe	6	A	39	99	213	1152	21	9	15	281	57	3	27	567	52	71	276	69	268	230	3	46	145	116	9	359
ActD	short-term	24_probe	6	A	9	69	75	565	61	3	6	169	27	1	75	239	19	20	133	325	119	890	2	27	66	79	9	171
ActD	short-term	24_probe	0	C	6648	1850	4733	21223	4105	137	262	2201	614	139	471	1248	594	735	5282	7146	8841	17288	66	729	1260	6307	189	1733
ActD	short-term	24_probe	0	C	3157	379	2250	18043	885	83	598	1444	393	23	453	1126	523	397	1555	2215	5717	6588	15	451	639	11180	74	808
ActD	short-term	24_probe	0	B	23153	1309	15242	37092	9869	445	959	2745	812	278	1314	3321	1066	1210	12983	15844	10200	47103	65	1533	2533	14353	235	2171
ActD	short-term	24_probe	0	A	9499	3537	10065	27728	5457	377	483	3826	686	211	857	2048	620	1278	8181	13770	16429	42810	89	1319	3150	9368	211	2767
ActD	short-term	24_probe	0.25	C	6703	718	9553	13978	3772	239	157	1948	376	115	449	1848	752	493	5384	5594	9265	21437	51	499	1426	6778	185	1614
ActD	short-term	24_probe	0.25	B	3510	492	1035	8530	1294	23	524	950	211	14	1294	958	150	221	1774	2087	5027	10190	14	255	477	10592	67	919
ActD	short-term	24_probe	0.25	A	5898	763	1457	8638	2215	8	780	840	213	36	1191	735	188	184	2382	2928	5127	8814	17	228	451	10180	87	1029
ActD	short-term	24_probe	1	C	134	262	127	21338	568	33	408	739	194	7	12806	1161	241	252	2401	1583	13662	4588	9	260	399	3936	44	1131
ActD	short-term	24_probe	1	B	226	195	82	8028	804	7	189	646	245	13	14259	915	170	129	850	1221	3684	2280	11	110	233	7019	54	795
ActD	short-term	24_probe	1	A	72	269	232	3585	1079	7	152	907	101	2	14215	753	83	131	1663	1927	2558	6398	5	129	295	6714	27	734
ActD	short-term	24_probe	6	C	40	198	31	3154	152	5	15	361	256	9	848	367	232	153	945	735	1116	1223	3	136	158	145	52	1296
ActD	short-term	24_probe	6	B	17	107	76	1963	101	11	21	438	95	4	241	732	58	37	275	889	524	1896	19	35	111	135	22	600
ActD	short-term	24_probe	6	C	55	121	90	1144	225	8	16	215	46	22	193	194	35	52	201	1081	659	2810	10	52	116	194	16	425
High	short-term	24_probe	0	B	2	408	48	72228	29	171	906	1990	443	27	23897	2394	2060	978	5131	104	74325	77	92	454	1593	163	89	886
High	short-term	24_probe	1	B	22	341	24	60302	37	98	1498	1140	511	36	45290	1136	1328	621	5905	73	96706	66	85	469	1461	245	83	1444
High	short-term	24_probe	6	B	35	668	7	35707	63	172	1615	6355	601	30	64378	766	1646	1492	16186	157	36123	101	60	1490	1807	196	128	1373
High	short-term	24_probe	0	C	12	231	27	15653	8	111	633	2090	170	28	1333	370	676	700	15307	13	16735	8	36	578	715	116	51	580
High	short-term	24_probe	1	C	9	387	36	88910	21	115	1605	3827	549	29	44664	2451	1476	872	9080	108	96594	92	83	574	1807	183	119	1406
High	short-term	24_probe	6	C	18	373	16	72349	29	169	882	950	479	46	34768	1119	1991	826	4370	94	117515	107	77	506	1491	256	64	1176
DMSO	short-term	24_probe	0	C	9608	2454	19516	23218	3526	270	215	4055	835	172	585	1411	801	747	7828	6961	22325	23084	96	1093	3326	19766	212	3494
DMSO	short-term	24_probe	0	B	38873	911	20117	36011	5906	348	1871	1649	990	281	1559	2113	1048	881	14868	15248	16844	37008	101	1491	1804	27228	317	1799
DMSO	short-term	24_probe	0	A	10891	2237	9103	26997	4941	202	562	5474	956	233	688	2383	875	865	5138	10639	17040	35990	116	1166	3025	8381	233	2332
DMSO	short-term	24_probe	6	C	6	3	4	6	62	13	4	1	1	3	7	12	6	1	25	2	61	30	1	6	2	12	4	4
DMSO	short-term	24_probe	6	B	32653	741	6663	8258	3535	236	4699	3581	930	297	2799	1451	1684	1850	11137	11591	17483	27414	120	2538	2271	13620	334	1324
DMSO	short-term	24_probe	6	A	17708	1316	5893	8973	3684	444	3966	4701	1534	340	2725	1551	1961	2851	19409	17000	18126	26066	107	2731	4649	21695	328	1632
DMSO	short-term	24_probe	0	B	30360	573	16393	25510	5027	313	1450	1198	670	187	1293	1443	1018	608	13146	8409	18690	22762	83	1104	1370	20715	140	1887
DMSO	short-term	24_probe	0	C	7346	2312	10591	19577	10780	261	188	4082	945	217	1465	1568	564	676	5487	28649	8605	61813	88	707	2324	12090	235	1835
DMSO	short-term	24_probe	0	B	15861	1304	9155	20979	4476	309	736	1653	847	226	699	1598	558	666	8147	11736	4658	19730	59	765	1380	12810	170	1207
DMSO	short-term	24_probe	0	A	12346	1843	13410	27668	4060	314	704	6024	1090	324	752	2116	896	1128	7992	13517	10229	24219	93	1101	2452	16117	252	1832
DMSO	short-term	24_probe	6	C	147	298	62	24398	260	166	1383	2280	443	20	20055	906	784	1036	9736	1909	10574	2493	27	982	956	1066	235	640
DMSO	short-term	24_probe	6	B	82	232	40	28185	144	167	1666	1760	295	23	31745	801	848	757	10168	1041	16686	1171	37	711	544	876	207	554
DMSO	short-term	24_probe	6	A	114	329	49	30111	338	213	2053	2227	397	40	39002	1478	1423	1361	17404	1544	20818	3245	39	1461	1564	907	181	1092
DMSO	short-term	24_probe	0	C	15430	643	6304	13581	2255	107	606	1490	465	146	355	1351	439	384	3834	4454	5364	12539	42	548	948	5341	96	876
High	short-term	24_probe	6	C	13	1486	6	41049	15	46	637	4327	443	28	1145	495	1082	1113	14327	23	27187	17	88	857	914	113	162	4235
Low	short-term	24_probe	0	C	14734	1768	8519	29293	4772	308	363	4432	959	283	468	2843	1016	891	5595	8914	14328	28763	71	1014	2725	10530	251	1802
Low	short-term	24_probe	0	B	15138	2622	9821	27253	5606	475	795	1829	1263	321	1211	2455	823	962	8919	15471	9071	27731	114	1118	2028	15263	336	1588
Low	short-term	24_probe	0	A	13699	1406	10874	17048	4524	231	755	3346	891	138	857	1836	860	935	6413	14531	6957	26805	80	862	1883	16335	117	1385
Low	short-term	24_probe	0.25	C	26839	795	13451	20315	4953	268	1226	3394	1024	394	733	1916	970	1256	9367	13620	3003	19377	77	1344	2003	23301	199	1087
Low	short-term	24_probe	0.25	B	30678	737	13869	21825	10712	277	1346	1960	709	276	1692	2257	1129	1194	9808	15242	4138	44264	59	1418	1931	17416	161	1491
Low	short-term	24_probe	0.25	A	21665	816	6859	29594	8938	208	1272	2102	476	245	2240	1587	497	1045	8604	18993	4123	40238	36	1294	1692	12323	103	1063
Low	short-term	24_probe	0.5	C	22514	819	9165	21042	9992	300	1069	3548	694	245	917	2222	995	1151	10156	13541	4265	38705	64	1354	2603	18024	171	1815
Low	short-term	24_probe	0.5	B	28789	1063	10188	22022	9511	279	1408	1889	638	317	2068	1829	591	1355	9088	20793	4699	47601	88	1379	1994	14888	139	1309
Low	short-term	24_probe	0.5	A	19688	865	3983	39840	8629	108	783	2077	847	179	1760	1713	636	860	10220	14153	4484	25041	41	1144	1365	14667	143	1026
Low	short-term	24_probe	0.75	C	287	12	20	46	726	7	29	17	1	1	24	16	2	19	149	184	35	362	2	10	7	35	3	21
Low	short-term	24_probe	0.75	B	37148	1052	7219	27784	9924	144	1342	1898	1033	301	1623	1808	858	1236	11111	15792	3640	28424	105	1460	1541	17865	250	1357
Low	short-term	24_probe	0.75	A	15092	1067	7330	40744	26854	328	693	2342	1171	341	7644	2181	814	1037	14452	67540	5434	107150	124	1207	1929	19549	134	1195
Low	short-term	24_probe	0.75	C	28437	1239	14460	11565	5053	251	843	2450	1062	341	574	1738	836	1060	8905	12227	3842	21367	110	1001	2160	20643	200	1232
Low	short-term	24_probe	0.083	B	22500	755	13927	13491	4051	227	1021	2324	800	360	1176	1806	621	886	6468	11960	4108	23068	84	817	1449	18859	208	823
Low	short-term	24_probe	0.083	A	29054	687	7590	18057	8583	152	1773	2384	571	247	2572	2474	579	787	8858	13432	4650	33983	54	1045	2007	15834	122	1295
Low	short-term	24_probe	1	C	31487	1479	4137	20994	8645	146	1058	4010	1056	299	987	2050	773	1367	10464	13627	4336	23952	73	1548	2098	18785	263	1664
Low	short-term	24_probe	1	B	8281	898	8180	20301	6611	292	1199	3517	633	287	1669	2351	457	882	12895	15088	4471	35904	99	1203	2026	19909	177	1294
Low	short-term	24_probe	1	A	33868	991	15328	27897	9162	263	813	2477	1033	178	1945	1510	897	1005	15698	19611	8201	43013	94	1720	2175	34443	103	1588
Low	short-term	24_probe	6	C	6578	515	3555	2452	1615	194	2194	4171	458	187	738	969	634	1000	10457	5051	5542	13050	59	1254	2065	16345	308	1111
Low	short-term	24_probe	6	B	59306	1139	15512	3628	3679	321	5033	2945	1041	349	1980	771	1383	1894	11781	10646	10162	26759	146	2486	2487	44588	266	1858
Low	short-term	24_probe	6	A	53659	907	9857	4907	6642	190	3699	5867	891	173	2796	1203	1543	1669	8489	15386	8332	38327	99	2055	2573	17396	157	1386
Low	long-term	24_probe	0	C	8804	1173	8594	23191	2052	301	312	3584	921	184	231	2167	998	851	7281	6445	10061	12013	50	766	2125	14659	178	1474
Low	short-term	24_probe	0	B	19766	1668	12077	20597	2833	307	902	1106	875	226	681	1534	698	716	8051	6600	14453	17937	91	1171	1716	20242	189	2057
Low	short-term	24_probe	0	B	1685	490	2636	7601	9965	123	283	683	221	57	4508	811	191	260	2622	35365	2813	92125	36	361	557	4456	62	494
Low	long-term	24_probe	18	B	16720	1048	10702	5665	640	155	14679	6299	540	133	2848	3277	1241	1161	8263	898	45560	6400	553	1248	1863	7818	105	1671
Low	long-term	24_probe	6	B	3633	120	577	1346	1130	27	357	1870	119	23	708	108	249	245	970	2452	6075	7917	107	243	260	1381	12	400
Low	long-term	24_probe	22	B	11587	1330	6489	10533	2121	101	5359	4876	241	120	4499	1599	174	683	3668	4486	21607	13164	410	548	600	5232	55	1626
Low	long-term	24_probe	0	B	2710	687	6007	22675	1814	148	227	3463	375	72	798	454	799	599	5560	2456	39516	15332	315	504	733	7612	44	1982
Low	long-term	24_probe	12	B	6853	1550	5465	1145	201	253	8678	5557	1005	97	1872	1221	2387	1831	9464	1160	30226	2745	683	1433	2789	9511	99	1426
Low	long-term	24_probe	14	B	8542	956	4356	912	96	161	14759	7472	941	97	2339	2298	2493	1441	10118	516	42893	2091	493	1796	2322	10526	73	1345
Low	short-term	24_probe	0.5	A	10839	727	5853	28747	4964	163	651	1935	782	185	1254	1360	569	590	9127	12384	4175	20264	59	799	1415	15768	107	913
Low	short-term	24_probe	0.5	A	1015	119	1256	6505	10046	60	190	624	102	43	5618	397	132	152	2592	30657	1325	75984	19	179	347	3737	20	292
Low	long-term	24_probe	18	A	16976	1279	14984	3080	1625	98	5535	9642	508	229	1500	2305	751	942	5106	3049	8738	7337	253	854	2062	15861	250	2427
Low	long-term	24_probe	6	A	9660	851	3178	4344	2442	117	1209	5059	388	134	856	349	1042	1086	6775	4288	14354	12179	338	1060	1482	13678	109	2300
Low	long-term	24_probe	22	A	22060	1967	15461	13911	5755	175	2903	10660	365	270	1468	3424	489	877	6267	5363	8315	14965	291	827	2163	19816	262	5054
Low	long-term	24_probe	0	A	382	957	3668	16906	1734	197	191	12162	321	95	363	968	1000	927	6137	2285	16328	13920	309	479	1739	4862	82	3321
Low	long-term	24_probe	12	A	5363	1541	3334	1583	343	134	8814	9149	597	161	1264	1611	2514	1579	5419	1219	27476	5203	446	1614	3371	6913	121	1737
Low	long-term	24_probe	14	A	9350	1735	6248	1050	417	145	7848	5966	589	156	1820	1516	1723	1120	5735	1360	15106	5524	329	1181	2915	13066	199	1908
Low	short-term	24_probe	0.75	C	7198	1013	5945	20611	4328	246	990	4993	718	199	602	1964	641	1029	10689	10160	4582	24454	81	1310	2258	21084	127	1493
Low	long-term	24_probe	0.083	C	32371	777	18207	11376	70742	270	994	2890	593	216	12511	2377	1155	1136	9293	130414	5121	391692	100	1279	2711	17835	152	1739
Low	long-term	24_probe	18	C	23275	2161	11699	1939	2249	71	3449	7640	460	250	1604	1456	413	504	3200	5185	5380	10765	437	536	1715	17109	211	2579
Low	long-term	24_probe	6	C	8625	1380	4771	2664	2372	113	1308	10489	406	183	521	624	713	1258	5051	5978	5492	13333	368	1080	2040	19267	158	2348
Low	long-term	24_probe	22	C	24959	903	11014	5619	4681	86	1859	8838	349	278	3057	1566	207	516	2978	11325	4244	16178	261	504	672	23571	160	2045
Low	long-term	24_probe	0	C	5403	1552	3613	18620	7199	130	101	6434	482	144	628	826	984	941	4254	6471	11504	21690	228	572	1195	6756	192	2924
Low	long-term	24_probe	12	C	53510	1841	27692	786	741	172	7721	5506	682	235	801	1082	1937	1572	5342	2882	13560	8614	519	1703	3584	40119	190	3313
Low	long-term	24_probe	14	C	49577	1617	12132	618	986	90	9064	9787	625	219	3462	2409	1435	1003	3682	4941	10719	19505	607	1352	3316	17110	237	2264
Low	long-term	24_probe	14	C	9221	332	3883	2992	934	72	249	704	158	83	118	528	172	363	2175	1971	1372	5097	30	340	694	4107	41	432
Low	short-term	24_probe	1	B	38216	1243	13534	21599	5327	288	1543	2109	1044	314	1653	1590	627	920	12532	11948	7875	26882	110	1598	2224	38596	197	1952
Low	short-term	24_probe	1	B	1	1	4	1	1	7	2	1	1	1	1	1	1	2	1	1	1	3	1	4	1	1	4	1
recovery	short-term	24_probe	0	C	9202	2842	12281	26296	3915	323	281	2908	998	228	534	1727	823	785	7470	8897	15807	27438	56	1140	3172	19677	197	2791
recovery	short-term	24_probe	0	B	23360	1463	10125	34968	5323	294	1376	2568	1116	295	1477	3218	1211	926	8393	11832	15938	36477	127	1292	2332	8186	297	1483
recovery	short-term	24_probe	0	A	8940	2307	8849	23814	7701	361	542	3279	1114	116	968	1717	853	970	6334	19802	7808	40120	127	911	2347	12947	81	1742
recovery	short-term	24_probe	0.25	C	907	1763	649	27783	992	196	481	2356	475	34	309	1316	750	750	2766	2581	5804	7242	51	742	1694	7217	137	1763
recovery	short-term	24_probe	0.25	B	903	343	561	40480	907	161	916	1193	371	19	1018	1328	790	543	2761	2578	11088	9006	51	551	578	5265	129	736
recovery	short-term	24_probe	0.25	A	1152	610	409	51127	1995	153	834	1880	360	11	1561	1479	829	741	3747	2558	12708	11336	26	847	1321	5376	54	1260
recovery	short-term	24_probe	0.5	C	138	1136	191	42399	4223	166	524	3670	452	37	9079	1593	851	854	3940	12339	9257	53532	33	769	1393	5559	150	1611
recovery	short-term	24_probe	0.5	B	91	310	54	55321	5345	134	854	1186	304	17	23292	1635	773	522	3193	7718	17914	91093	51	565	784	2213	125	975
recovery	short-term	24_probe	0.5	A	113	979	90	66724	3606	176	632	2284	320	12	31609	1507	481	837	4659	7407	23235	58783	35	891	1256	2340	63	1182
recovery	short-term	24_probe	0.75	C	129	1015	120	47896	2057	191	530	3181	301	20	9646	2097	865	854	4810	4043	12539	42414	40	917	1572	1901	132	2087
recovery	short-term	24_probe	0.75	B	96	497	51	66806	1253	137	771	1235	292	12	27860	1399	502	632	3623	3051	28806	45360	69	545	720	981	145	893
recovery	short-term	24_probe	0.75	A	84	638	47	79752	1271	82	466	1711	498	17	22475	1709	666	640	4971	2354	21792	15806	42	712	819	1259	105	966
recovery	short-term	24_probe	0.083	C	15637	1080	6142	11776	3704	110	652	3921	516	121	388	1660	742	805	2796	7065	5222	21501	66	759	1867	9244	120	1452
recovery	short-term	24_probe	0.083	B	7229	487	3667	12112	2565	132	671	980	384	80	800	1134	582	438	3576	7093	5302	17465	87	336	610	7646	95	815
recovery	short-term	24_probe	0.083	A	11220	520	3412	16482	2460	91	1175	2148	395	36	1431	1376	362	459	2641	7295	4151	10746	24	491	783	11482	59	711
recovery	short-term	24_probe	1	C	178	1842	136	70210	895	224	778	3755	392	45	13702	2215	610	1470	7215	3448	23671	17212	46	1253	1810	1049	157	2168
recovery	short-term	24_probe	1	B	160	813	45	113190	381	111	1109	1819	684	47	42102	2524	706	821	4983	1083	44739	8550	113	987	971	925	449	1323
recovery	short-term	24_probe	1	A	33	540	81	87344	265	177	572	2267	321	18	16939	2381	627	665	5521	1158	37600	3630	79	674	1081	901	79	1185
recovery	short-term	24_probe	6	C	156	764	40	24934	404	140	1158	3373	562	32	13341	1159	1694	1269	11560	1787	10898	2827	47	1153	1183	880	358	2136
recovery	short-term	24_probe	6	B	16	324	29	22843	81	150	1540	2095	221	17	18414	760	876	949	12700	416	16647	673	91	738	683	603	274	773
recovery	short-term	24_probe	6	A	114	424	56	22372	180	209	1788	1748	430	40	26137	542	1252	927	12252	753	25330	1268	59	972	1102	1145	309	1528
recovery	short-term	24_probe	0.25	C	1151	1418	369	29185	1754	77	421	2096	376	20	394	1294	685	837	2270	2455	5557	7817	34	799	1201	5243	145	1690
recovery	long-term	24_probe	4	B	34	492	89	84375	112	133	1073	5764	410	44	44899	1047	883	875	10191	452	70498	1156	237	943	786	510	153	1208
recovery	long-term	24_probe	18	B	143	1536	48	8281	188	110	6114	5871	480	16	61163	1764	1089	1068	7082	388	18562	954	177	1224	2211	619	213	4994
recovery	long-term	24_probe	6	B	116	597	72	55059	127	195	1350	3249	696	49	55161	418	1285	1372	18030	454	72742	1064	241	1699	984	721	259	1695
recovery	long-term	24_probe	9	B	213	1131	38	12936	171	276	7106	7783	1103	45	53633	839	3860	2829	21432	524	15309	1196	496	3029	2296	595	316	1852
recovery	long-term	24_probe	22	B	83	2901	31	22852	104	129	3606	6212	275	14	69446	1170	240	712	3811	432	32285	737	94	626	1441	326	168	2857
recovery	long-term	24_probe	0	B	2107	639	5246	22532	2977	208	370	4567	325	66	1034	1035	1142	818	5550	3077	20486	22455	195	502	940	3529	48	1426
recovery	long-term	24_probe	12	B	316	1831	64	1540	156	257	9742	3999	1352	36	43922	1147	3197	1998	11405	570	3542	914	396	1683	3051	865	234	2226
recovery	long-term	24_probe	1	B	97	720	92	56157	2514	173	459	3040	297	13	16333	1255	875	861	3213	4613	39970	89182	179	564	866	797	52	1172
recovery	long-term	24_probe	2	B	118	404	45	68647	234	53	872	2274	403	30	20592	1131	945	582	2614	411	50377	4177	179	506	494	440	100	945
recovery	long-term	24_probe	14	B	260	1236	51	1331	71	88	10532	5428	989	21	58658	1568	2239	1239	8657	517	8201	603	202	1518	2381	1158	281	3617
recovery	short-term	24_probe	0.083	C	14328	562	3776	18037	13370	104	1253	2024	298	61	5558	1854	537	523	3196	20522	5667	57113	32	613	1191	10161	72	1349
recovery	long-term	24_probe	4	A	53	587	87	71221	129	198	834	3336	591	41	41504	718	1284	951	13713	829	96873	3581	160	1213	1049	730	147	2001
recovery	long-term	24_probe	18	A	78	1848	34	10993	129	231	5424	6464	476	20	51599	1797	655	1352	8847	852	21813	2499	206	1274	2053	508	266	3956
recovery	long-term	24_probe	6	A	43	857	57	50021	215	135	1236	9963	647	34	45086	726	1509	1430	13030	875	46519	3902	278	1472	1227	302	207	2168
recovery	long-term	24_probe	9	A	34	1638	47	8044	118	268	3055	4559	896	53	21814	575	2437	1972	19522	1024	5352	2595	203	1827	1826	582	123	2831
recovery	long-term	24_probe	22	A	69	1566	17	32087	123	121	3283	8526	585	45	49024	1566	657	784	7481	649	38290	1437	210	849	1360	440	400	5949
recovery	long-term	24_probe	0	A	2179	1303	5107	27892	11813	303	184	8450	368	118	3247	1150	1215	1683	7481	17031	23962	94331	316	769	1630	4304	114	2662
recovery	long-term	24_probe	12	A	52	1361	44	4743	96	209	5735	7570	940	29	13895	1455	3021	1947	14828	736	5447	1785	174	1898	2593	685	183	3266
recovery	long-term	24_probe	1	A	47	1024	92	84072	7132	134	492	4646	640	45	11208	1834	1563	1168	6815	8305	37790	99043	187	880	1123	1327	177	1754
recovery	long-term	24_probe	2	A	16	744	100	114581	218	215	1103	8183	679	46	20444	2337	1420	1139	9809	941	83966	15820	234	1039	1499	993	178	1808
recovery	long-term	24_probe	14	A	1	1	1	1	1	6	4	2	1	3	3	1	5	8	9	1	1	1	2	4	1	1	1	1
recovery	long-term	24_probe	4	C	265	797	184	64032	601	108	476	5397	327	28	37525	1114	976	521	3605	2097	62129	5526	186	573	652	583	363	2426
recovery	long-term	24_probe	18	C	551	2043	65	16341	58	160	5286	5041	903	46	2370	2403	1379	1336	12551	147	20495	190	129	1477	2000	1251	873	3971
recovery	long-term	24_probe	6	C	144	1264	133	32614	450	184	518	4596	406	43	20432	559	1236	872	8925	2357	18459	3595	193	678	937	888	327	3970
recovery	long-term	24_probe	9	C	265	1080	123	8297	318	158	2575	5581	602	40	13320	702	2510	1489	15581	2087	4000	2900	114	1184	1510	1400	377	3513
recovery	long-term	24_probe	22	C	88	1707	116	38996	256	181	1176	9193	346	29	23175	1445	419	458	8399	1208	36562	2442	135	619	1411	670	382	4475
recovery	long-term	24_probe	0	C	15063	2003	4153	21320	6788	144	288	6610	526	198	385	1579	455	646	4126	7749	8235	18513	330	629	964	10270	676	2890
recovery	long-term	24_probe	12	C	362	1849	147	6141	576	298	4194	6851	520	30	13427	2193	3638	1641	17010	1933	8637	4716	194	1715	3361	1270	538	7349
recovery	long-term	24_probe	1	C	45	635	162	45138	702	73	297	3722	153	21	4651	1107	322	214	1944	1806	31874	11920	117	204	355	1590	161	1425
recovery	long-term	24_probe	2	C	256	835	238	59534	560	97	559	2449	208	48	16732	860	536	266	2230	2042	77489	4759	162	313	394	1251	213	2605
recovery	long-term	24_probe	14	C	485	2726	111	3384	463	201	5237	7274	452	34	24842	1760	1768	1343	15604	2286	14416	4254	235	1546	2572	1285	667	5662
reference	reference	24_probe	reference	reference	25481	598	7082	28957	2661	186	2660	1710	692	156	2524	1024	1978	1081	7901	6279	65602	16646	130	1228	1681	18610	134	1621
reference	reference	24_probe	reference	reference	25187	583	5059	33239	4501	158	2751	3371	674	164	4468	1851	1995	1197	5177	10835	53226	33059	125	1267	1860	8030	170	1198
reference	reference	24_probe	reference	reference	12434	699	4197	24665	6348	212	1573	1802	652	157	7281	1069	1543	1072	6275	21436	29269	41181	79	785	1387	9631	131	959
reference	reference	24_probe	reference	reference	16203	476	5884	33934	1384	203	2405	3131	732	148	1638	1502	2008	1457	7349	5038	34232	9311	71	1018	1555	13043	131	908
reference	reference	24_probe	reference	reference	19108	423	5321	31003	2520	242	2285	2590	542	116	1825	1870	2327	1552	7679	4773	38614	15891	77	1229	1877	9893	149	1385
reference	reference	24_probe	reference	reference	21595	840	5312	34449	2169	250	2352	2627	535	133	2065	1679	1587	1845	7704	6228	47270	16284	98	1323	2197	9338	136	1522
reference	reference	24_probe	reference	reference	26089	589	3556	38820	2274	127	2362	2355	755	149	1492	1543	2244	1625	8023	4343	40974	9569	89	1243	1511	10409	226	1462
reference	reference	24_probe	reference	reference	3320	277	2579	18900	1082	132	1427	2000	264	85	1027	925	1240	753	6336	2660	33179	8002	75	547	1024	6009	89	841
reference	reference	24_probe	reference	reference	17763	432	4833	21706	1323	137	1989	1117	490	111	1144	669	1421	767	5560	2527	48370	7387	81	870	1175	13137	88	1126
reference	reference	24_probe	reference	reference	22852	613	4606	34819	3687	151	2609	3099	692	112	3560	1748	2114	1154	5087	8876	53552	25594	104	1138	1876	7339	181	1182
reference	reference	24_probe	reference	reference	15138	750	4848	34646	7324	211	1983	2350	889	177	7960	1353	1859	1327	6998	24859	35875	45239	120	1010	1742	12032	176	1125
reference	reference	24_probe	reference	reference	17146	528	5971	38769	2718	230	2640	3282	864	165	3661	1732	2064	1542	7883	10417	38986	17949	75	1128	1736	13862	156	1016
reference	reference	24_probe	reference	reference	17167	445	5037	34582	11347	216	2139	2472	558	93	11557	1907	2314	1366	7333	23245	40315	73180	64	1162	1951	9495	134	1299
reference	reference	24_probe	reference	reference	17289	714	4082	33109	2386	232	2099	2294	430	105	2350	1483	1318	1590	6360	7113	43302	17694	79	1144	1791	7860	122	1288
reference	reference	24_probe	reference	reference	21946	597	3011	40349	3320	114	2112	2060	716	116	2153	1508	1950	1494	7158	6562	37493	13053	89	1103	1377	8967	185	1248
reference	reference	24_probe	reference	reference	4994	444	3783	29626	1157	164	2048	2819	430	141	1240	1520	1536	1053	7327	3646	43180	10531	84	855	1408	9798	113	1096
	Bold : not used for further analysis

## Sheet: S9_Normalized_24_probeset
treatment	Experiment	prob-set	time-point in h	replica	ISIP1a	ISIP2	ISIP3	FBA1	FBA3	GnT1	Mn_SOD	transporter protein THAOC_03152	HSF2	nuclear import-export receptor	FRE1	PETE; Plastocyanine	DNAj _house-keeping	Sigma70 TF	Calrecticulin	OST	FBA2	FBA4	PETF; Ferredoxin	FLDA1	Isocytrat lyase	UCGT	ISIP2x8	CREGx2
high	long-term	24_probe	18	C	15.3006	6073.46	15.3006	11067.2	15.3006	168.743	8260.97	280.009	17221.4	807.024	15.3006	17429.2	6556.44	1735.1	778.902	1157.95	7911.27	67.2539	19608.2	97.8246	260.447	1683.74	3231.76	1023.45
High	short-term	24_probe	6	C	19.709	2942.89	19.709	71577.9	19.709	152.557	1410.64	263.115	10467.1	807.024	64.1232	3524.39	8468.28	1003.81	2120.38	1998.78	28414	61.906	65486.5	55.2739	181.303	1733.46	2281.79	271.955
high	long-term	24_probe	22	C	30.7931	7039.21	30.7931	39887.6	30.7931	235.536	3840.11	289.593	20851.2	807.024	30.7931	105208	6610.61	2112.16	469.148	1038.7	6525.66	310.84	38323.8	395.783	198.862	1337.96	2629.57	839.834
high	long-term	24_probe	0	C	40.4747	2524.87	40.4747	158863	50.7755	294.777	853.408	72.8746	10228.7	807.024	44.1579	105312	2457.52	1885.65	2092.09	1847.02	10437.3	270.492	115046	457.06	198.731	1075.31	2130.75	187.681
high	long-term	24_probe	6	C	41.958	2213.39	28.847	138316	41.958	288.369	840.371	86.0795	9014.95	807.024	28.847	51850.5	2012.17	1706.58	1761.46	1619.41	9487.32	85.0122	103684	138.812	228.122	982.414	1671.06	159.25
high	long-term	24_probe	12	C	19.7307	2204.06	17.4222	2657.84	17.4222	179.44	8144.5	111.799	7662.54	807.024	33.8253	4167.61	2941.57	1148.06	2417.33	1762.49	15749.7	63.8874	4472.95	88.3133	116.494	2291.43	3034.58	585.309
high	long-term	24_probe	14	C	15.2394	2751.71	15.2394	2013.03	15.2394	114.57	12607.8	386.928	12764.6	807.024	15.2394	40573.2	3758.73	1426.11	1890.42	1174.86	11280.2	252.257	11987.7	253.263	190.949	2049.21	3586.87	1179.88
high	long-term	24_probe	6	A	40.7074	1096.11	40.7074	101197	40.7074	232.867	1754.57	160.591	11994.9	807.024	40.7074	50759.9	2310.65	947.546	1850.92	2015.55	39652.3	92.3447	98783.6	78.3007	397.487	1786.69	1840.89	232.867
high	long-term	24_probe	22	A	34.3072	5350.7	34.3072	43539.2	65.784	161.913	11230.1	166.973	17443.5	807.024	70.8443	193118	6188.08	2798.04	736.197	1386.37	8697.74	275.761	70199.1	376.95	468.035	1388.91	2922.01	574.285
high	long-term	24_probe	0	A	55.5136	1116.6	44.8958	206419	81.1267	520.948	2015.44	157.988	10837.3	807.024	44.8958	81194.3	3003.95	2666.63	2882.26	2267.37	14409.2	100.342	181926	149.458	164.386	1432.58	2882.26	111.027
high	long-term	24_probe	12	A	105.617	1936.32	17.5662	1469.16	17.5662	89.3678	13800.7	131.342	6597.03	807.024	17.5662	53755.2	5265.98	1521.98	2655.34	1416.36	10599.7	132.695	14863.6	166.553	276.228	1819.87	2950.52	605.268
high	long-term	24_probe	14	A	9.69696	1246.5	9.69696	2450.64	9.69696	164.601	11268.8	87.0932	5303.99	807.024	19.9757	10095.8	2040.73	899.713	2739.89	1848.17	11792.9	19.1757	5455.01	30.3612	307.626	1774.65	2465.82	360.363
high	long-term	24_probe	18	B	23.5401	7926.24	23.5401	17904.8	45.8914	142.417	10415.3	439.905	14316	807.024	41.148	142120	7511.65	2343.53	1384.6	1327.64	13425.1	275.336	39683.4	325.971	202.551	1655.18	3867.39	970.016
high	long-term	24_probe	6	B	19.5488	1714.12	19.5488	73532.6	37.2112	220.677	2057.96	220.677	10626	807.024	19.5488	80802.2	4905	1284.31	2227.32	2259.4	31937	223.248	66456.7	238.642	461.89	1945.06	2040.01	422.118
high	long-term	24_probe	22	B	40.9325	6684.41	50.3265	73213.9	41.3418	217.474	5499.95	379.239	13595.3	807.024	40.9325	180946	6175.75	2582.82	887.907	1231.19	10072.5	587.749	62949.2	447.535	219.275	1297.7	2651.11	776.468
high	long-term	24_probe	0	B	35.4288	4133.54	31.8604	154832	31.8604	347.74	502.582	288.687	13140.7	807.024	31.8604	13563.2	5874.87	2132.39	1759.7	1127.21	11480.7	89.2251	140700	145.666	190.27	904.135	3102.12	251.952
high	long-term	24_probe	14	B	58.7114	3380.07	17.4893	2624.85	26.4787	116.277	10705.5	270.541	8093.29	807.024	29.9329	59154.7	5110.4	1406.83	2311.71	1259.47	12513	245.217	15997.8	309.682	199.168	1601.39	3096.87	733.351
high	short-term	24_probe	0	A	31.5774	726.06	31.5774	123490	82.3223	379.213	1159.25	116.063	2064.8	807.024	47.2398	52474.1	1387.32	2688.28	2978.43	1824.58	6677.52	190.286	119297	198.385	94.4639	815.124	2398.13	214.584
high	short-term	24_probe	1	A	54.0299	559.52	37.8361	103883	45.3276	191.734	1392.67	115.041	2792.32	807.024	37.8361	37767.9	1706.43	2532.61	2543.08	1309.01	10920.1	73.2128	113013	71.4723	95.8577	698.946	2053.29	184.753
high	short-term	24_probe	6	A	42.0803	1043.43	47.0371	42562.8	43.3195	252.503	2089.33	116.348	4229.42	807.024	38.3732	72865.7	1791.03	976.595	1648.69	2198.26	25033.7	316.868	28846	175.767	54.4618	2062.1	1685.83	423.313
ActD	short-term	24_probe	0	B	17768.1	1921.68	12535.9	33272.3	72592.5	373.012	776.837	290.581	2984.94	938.356	292.243	23293.8	1760.98	2711.01	721.877	1145.68	10948.9	245400	9202.94	561802	64.1108	1305.54	2268.04	14991.3
ActD	short-term	24_probe	0	A	7597.37	2489.79	11713.7	29498.3	46693.1	294.506	441.759	210.776	4296.26	938.356	234.828	12724.3	2785.26	2044.19	887.346	1104.86	9083.35	150719	17512.3	413336	89.5073	1031.71	2517.71	11682.9
ActD	short-term	24_probe	0.25	B	3295.34	357.403	1331.33	7434.7	10147.4	24.9061	458.357	49.8121	913.35	281.344	23.1254	13610.8	717.489	826.525	183.743	157.496	1914.88	19144.6	4095.61	80776.5	23.1254	189.802	506.146	12526.5
ActD	short-term	24_probe	0.25	A	6234.3	543.332	3551.03	8448.09	15733.9	28.236	1269.55	61.5404	926.664	281.344	28.236	19274.8	954.801	856.328	206.603	207.492	3147.48	32842.2	6623.79	112109	28.236	269.908	684.879	12811.5
ActD	short-term	24_probe	1	B	226.032	175.015	188.482	7096.26	548.571	19.7167	277.049	25.5036	734.782	279.879	19.7167	5968.64	748.949	1047.96	165.098	120.459	1024.58	1556.89	3573.99	1978.31	19.7167	120.459	409.546	9280.76
ActD	short-term	24_probe	1	B	198.243	198.243	151.578	7492.3	1690.86	72.1802	268.222	72.1802	728.839	279.879	72.1802	25240.7	763.811	979.557	169.082	198.243	1148.64	3381.75	4495.38	6629.39	72.1802	151.578	419.8	9282.3
ActD	short-term	24_probe	1	B	305.328	225.823	286.236	7811.35	1809.72	43.2445	365.762	43.2445	858.728	279.879	43.2445	28367	915.984	1278.57	203.552	174.924	1304.02	4595.83	4815.3	7906.74	43.2445	159.032	451.624	11659.8
ActD	short-term	24_probe	1	A	309.341	365.314	349.107	5366.22	5638.08	25.8895	309.341	54.4974	835.209	279.879	25.8895	95772.8	637.814	948.631	157.615	151.726	2134.41	6833.26	3819.55	15806.5	25.8895	222.43	502.296	8782.15
ActD	short-term	24_probe	1	A	294.886	324.858	329.86	4193.39	2489.02	86.2492	269.917	86.2492	724.709	279.879	86.2492	43973.1	719.706	799.703	139.939	189.921	1874.28	2723.97	3353.71	7752.03	86.2492	214.933	379.841	7692.05
ActD	short-term	24_probe	1	A	293.74	360.244	299.284	5035.16	2726.79	56.0037	315.917	56.0037	839.664	279.879	56.0037	52283	570.846	1008.68	105.315	163.503	1665.47	3225.59	3491.64	9441.28	56.0037	180.136	512.658	8166.55
ActD	short-term	24_probe	6	B	143.13	131.377	609.173	1920.86	979.875	11.3339	16.5928	30.4258	329.13	120.315	11.3339	1253.63	600.186	796.556	51.1668	51.8582	484.71	4980.26	282.112	12186.8	11.3339	44.2531	156.963	210.895
ActD	short-term	24_probe	6	B	153.589	130.543	468.442	1541.01	499.163	37.2607	37.2607	37.2607	261.104	120.315	37.2607	414.693	417.245	622.03	56.3196	58.8719	381.419	2306.4	240.63	6235.71	37.2607	37.2607	97.2691	179.187
ActD	short-term	24_probe	6	A	64.9414	248.267	370.495	2198.18	585.805	34.4791	34.4791	34.4791	511.825	120.315	34.4791	1864.29	616.866	832.67	80.2156	116.505	496.551	3691.36	569.112	8668.76	34.4791	76.3884	244.457	234.906
ActD	short-term	24_probe	6	A	89.3635	268.133	271.539	1790.84	278.436	84.1068	84.1068	84.1068	405.605	120.315	84.1068	336.848	491.52	718.398	84.1068	84.1068	295.593	1546.81	299.042	3557.63	84.1068	103.115	206.23	268.133
ActD	short-term	24_probe	0	B	21114	1787.25	14461.3	38546.4	152904	364.108	985.169	240.311	2726.64	938.356	351.626	49793.1	2034.83	2656.94	905.063	1074.64	12745.8	460129	11810.6	968765	82.1824	1400.25	2330.28	15816.8
ActD	short-term	24_probe	0	A	8955.21	2841.14	11176.4	30300.6	114766	349.052	563.238	276.519	4377.87	938.356	271.986	33538.5	2757.28	2131.71	900.957	1115.15	9354.13	358088	18156.3	1.00393e+06	104.265	1307.81	2893.28	12778.9
ActD	short-term	24_probe	0.25	B	3221.63	385.053	1118.74	9074.65	26498	18.7319	594.682	84.9585	1058.06	281.344	18.7319	49300	891.47	970.902	211.83	187.563	1974.9	52842.1	5408.38	232634	18.7319	246.034	426.975	14066
ActD	short-term	24_probe	0.25	A	6256.18	1188.65	3284.59	11383.7	60387.5	35.7693	1230.27	93.2328	1456.67	281.344	56.605	87668.9	1450.02	1132.05	263.03	248.042	3554.27	148390	8883.19	478030	35.7693	326.288	819.064	16930.7
ActD	short-term	24_probe	1	B	207.753	262.573	160.141	9169.82	1299.88	29.1829	258.24	50.501	970.944	279.879	29.1829	32609.4	970.944	1220.53	206.309	150.044	1099.33	2635.81	5531.33	5642.41	29.1829	137.058	366.45	10116.2
ActD	short-term	24_probe	1	A	439.199	652.365	529.645	7115.63	3102.45	54.0619	290.664	54.0619	1358.55	279.879	54.0619	39959.6	1319.79	1418.83	152.86	279.879	2303.71	5746.35	4013.18	16020.4	54.0619	307.883	579.166	14181.8
ActD	short-term	24_probe	6	B	47.3398	119.332	78.8956	1785.06	133.139	24.2644	24.2644	24.2644	300.793	120.315	24.2644	310.657	494.095	631.177	49.3052	36.4936	174.558	1214.04	376.741	2174.62	24.2644	38.459	99.6052	130.178
ActD	short-term	24_probe	6	C	106.639	336.308	183.212	3650.37	648.03	102.439	102.439	102.439	926.972	120.315	102.439	544.157	976.143	812.087	102.439	191.408	549.586	3363.28	1287.87	8331.58	102.439	136.705	341.788	325.398
High	short-term	24_probe	0	B	24.1617	653.573	72.4609	94607.7	55.4148	197.498	1145.18	116.508	1966.41	807.024	35.5177	44330.8	1051.4	2975.18	2520.52	1375.34	4691.52	204.601	76956.9	127.876	92.358	716.092	2064.45	227.325
High	short-term	24_probe	1	B	50.1507	574.074	50.1507	117096	64.8949	181.37	2307.91	164.72	2993.47	807.024	58.25	77648.7	2018.39	2896.95	2312.9	1381.07	9833.99	138.115	115026	119.81	111.485	748.774	2619.07	251.255
High	short-term	24_probe	6	B	35.5921	955.712	33.1706	49988.2	54.6486	311.372	1990.22	166.483	7003.91	807.024	38.1296	51598.4	2149.09	894.711	2352.43	2480.8	34042.2	142.335	43824.3	76.2592	67.3529	1907.62	2423.59	383.817
High	short-term	24_probe	0	C	125.865	962.501	107.35	53422.6	27.5717	333.177	2084.19	173.991	5382.61	807.024	96.2529	6441.36	1791.73	1199.42	2154.52	2565.44	36464	27.5717	45148.8	27.5717	92.5445	2376.64	2413.66	422.027
High	short-term	24_probe	1	C	30.1793	499.905	43.8807	102345	59.8304	127.628	1776.26	152.903	3278.63	807.024	30.1793	115695	1551.56	2391.83	1780.25	1076.92	8527.64	255.271	97922.9	182.147	87.7463	725.933	2139.23	194.113
High	short-term	24_probe	6	C	47.9017	670.456	47.9017	149753	54.9912	335.216	1447.33	134.795	2658.74	807.024	79.8043	63538.3	1752.39	3041.86	3698.11	1959.9	7756.27	189.787	148994	205.738	108.186	860.243	2850.3	278.477
DMSO	short-term	24_probe	0	C	6531.81	2441.91	13917.7	27362.4	95710.4	270.463	183.962	262.8	6576.7	807.024	150.014	34361.2	2815.3	2346.64	782.949	949.375	7266.57	362040	15155.1	929087	78.8383	1018.38	3538.02	11758.3
DMSO	short-term	24_probe	0	B	23937.6	792.428	12913.2	36079.8	78037.6	333.118	1486.98	324.522	2233.9	807.024	237.822	38458.7	1297.25	2779.93	941.812	1011.35	12775	303101	10337.6	654293	68.6833	1227.7	1669	14362.4
DMSO	short-term	24_probe	0	B	25695.4	710.236	14553.8	37427.4	169857	389.882	1543.17	215.389	2418.37	807.024	203.124	94566.2	1893.52	2986.83	1239.17	962.434	15193.2	544491	15795.7	1.14049e+06	84.5228	1280.07	1814.46	15341.7
DMSO	short-term	24_probe	0	A	6848.87	2013.95	8256.57	23785.9	38956.1	230.353	435.9	190.356	3796.76	807.024	189.553	9682.14	2297.08	1750.81	787.018	905.405	6800.89	123709	13009.9	323406	82.3878	938.997	2553.03	10342.5
DMSO	short-term	24_probe	6	B	21097.8	685.392	6209.68	7476.1	28634.1	276.131	3745.04	280.236	2551.75	807.024	248.188	40458.7	1339.57	1095.48	1556.53	1989.62	15147	138482	13715.4	253120	87.9344	2100.58	1969.09	17269.7
DMSO	short-term	24_probe	6	A	13589.4	595.395	3881.59	6418.33	12406.3	226.976	3241.24	208.881	3674.91	807.024	173.792	14175.7	1209.43	1188.6	1374.46	2007.14	12769.2	60201.8	15162.3	113278	72.3724	2139.26	3169.97	13447.4
DMSO	short-term	24_probe	0	C	9386.63	2122.48	12060.9	23154.2	84658	270.976	258.166	232.545	5041.15	807.024	190.177	19816.6	2370.8	2065.34	674.983	795.192	6482.76	242626	12615.7	650721	77.8408	909.496	2671.34	12579.2
DMSO	short-term	24_probe	0	C	20672.7	1143.88	11959.4	25296.8	55685.1	246.787	1001.57	145.907	2208.5	807.024	318.848	16982.9	1704.1	2179.67	731.364	823.233	9862.58	167202	8338.6	369290	68.4477	988.962	1601.44	14420.1
DMSO	short-term	24_probe	0	A	11490.1	1934.72	9956.51	22733.2	99115.6	265.456	594.855	253.831	4283.13	807.024	278.051	27482.4	2266.06	1824.28	762.454	923.284	7094.63	321830	11561.8	735689	111.413	1051.16	2357.12	11657.7
DMSO	short-term	24_probe	0	B	22038.7	1068.08	10918.1	27170.6	27291.7	285.879	1088.93	196.549	2339.66	807.024	209.443	6589.78	1620	2217.56	707.75	848.715	9704.08	75251.5	7054.71	155251	72.4629	1084.96	1703.38	14376.4
DMSO	short-term	24_probe	6	C	344.232	807.024	118.548	53534.6	781.941	328.282	2961.34	544.857	4185.56	807.024	25.1963	43891.4	1901.29	1935.48	1755.37	2179.4	21199.1	3937.07	29615.8	7231.26	79.784	2348.1	2288.83	1999.31
DMSO	short-term	24_probe	6	B	283.346	900.303	111.187	85739.3	889.543	520.091	5211.65	771.158	4634.17	807.024	71.7332	153961	2535.87	2557.39	2672.19	2295.56	33418.4	4508.64	69824.6	6933.32	164.986	2514.35	1936.87	2345.78
DMSO	short-term	24_probe	6	A	183.003	790.543	82.3555	55043.8	631.348	305.598	3709.35	325.734	3890.53	807.024	89.6657	93211.6	1800.69	2080.69	2124.6	2126.42	30055.5	3875.89	42402.3	6181.65	87.8381	2347.86	2530.86	1758.61
Low	short-term	24_probe	0	C	9228.59	1585.37	7696.6	25706.8	37475.6	349.738	280.43	203.949	3061.59	807.024	229.443	6555.26	1767.81	2080.1	910.589	928.909	7376.34	103251	10896.8	257447	50.1924	813.393	2290.42	12942.7
Low	long-term	24_probe	0	C	9904.38	1525.35	7923.51	24441.8	43303.6	286.895	320.84	198.197	3160.2	807.024	171.918	6780.59	2102.42	2222.88	1073.11	859.582	7614.71	129887	13535.4	317838	71.1775	879.294	2444.07	13200.4
Low	short-term	24_probe	0	B	14109.6	1440.93	7856.52	23676.1	22927.8	294.98	789.047	260.356	1736.57	807.024	199.096	7652.02	1429.61	2285.24	700.49	822.337	7126.74	66532.7	9215.55	146368	93.8856	1063.38	1679.31	11490.1
Low	short-term	24_probe	0	B	13514.4	1574.36	7964.45	21766.6	70211.5	340.683	777.259	198.457	1455.3	807.024	128.981	29049.7	1356.06	1967.95	572.204	797.103	6125.48	207803	7094.58	454162	95.9172	1134.46	1640.51	11787.9
Low	short-term	24_probe	0	B	12812.1	1582.72	8211.14	23143.6	73315.6	292.32	734.984	223.419	1710.09	807.024	187.917	38147.6	1580.63	2431.49	650.419	867.576	7125.37	327289	9354.33	688296	70.9887	1040.88	1740.36	11481
Low	short-term	24_probe	0	A	15595.4	1806.03	9876.29	17133.6	135106	238.197	779.769	144.577	2910.51	807.024	144.577	38310.3	2096.37	1935.21	894.717	936.201	6963.41	423201	9617.95	995983	117.322	1006.12	2213.69	14453
Low	short-term	24_probe	0.25	C	26573	888.45	10625.3	17757.6	128648	240.147	1101.8	213.35	2567.43	807.024	359.707	28489.9	1430.59	1757.31	878.141	1093.55	8846.34	345003	3610.48	626186	97.9138	1364.62	2047.96	17930.8
Low	short-term	24_probe	0.25	B	27576.2	991.604	12969.8	22356.7	163588	223.546	1362.81	162.022	1918.6	807.024	343.521	63211.5	1377.17	1780.17	944.431	1044.93	9491.51	436323	4723.19	897357	73.8317	1276.67	1751.46	18917.4
Low	short-term	24_probe	0.25	A	25341.2	812.653	9449.52	40120.8	233228	239.017	1840.42	167.314	2983.47	807.024	390.859	108747	1314.58	2049.91	897.005	1131.81	12205.2	612739	5653.4	1.17064e+06	52.0185	1591.56	1927.58	20854.7
Low	long-term	24_probe	18	B	20696.9	1781.32	12886.3	7373.99	3570.28	172.697	20524.2	149.892	8123.45	807.024	243.301	29145	2053.94	3363.86	1311	1458.72	10235	8928.06	65299.3	45754.8	1010.14	1532.58	2100.65	11323.3
Low	long-term	24_probe	6	B	18959.9	827.951	4266.27	9767.62	108662	380.492	2294.56	380.492	10799.1	807.024	380.492	131919	3031.38	680.701	1613.86	2041.91	9718.54	358633	36790.2	908233	673.662	1712.22	1712.22	14525.3
Low	long-term	24_probe	22	B	24573.7	2430.96	16636.7	24709.5	96914.6	180.17	13174.1	148.072	11690.9	807.024	335.646	390661	3477.4	3642.75	557.77	1271.02	9037.78	251672	49747.2	671594	1046.42	1179.7	1271.02	15795.1
Low	long-term	24_probe	0	B	4103.3	1521.35	9537.78	59499	109631	329.141	431.536	121.916	12504.9	807.024	138.962	104388	3557.16	1679.84	1738.36	1694.45	11493.1	284437	59725.7	1.37391e+06	575.368	1045.95	1735.92	10081.5
Low	long-term	24_probe	12	B	8234.28	1337.94	5852.12	1273.09	1489.01	247.393	11203	92.6553	6452.52	807.024	79.6861	23802.3	1732.65	1512.13	2687	2026.37	10513.6	9237.25	41669.9	27170.4	568.901	1732.65	3014.08	9304.45
Low	long-term	24_probe	14	B	9405.65	1216.43	3931.16	940.994	1988.49	150.045	14854.4	79.3065	6447.63	807.024	88.9516	67111.8	1877.7	2307.47	2623.63	1424.35	10357.4	10183.3	56477.8	54144.3	682.7	2018.1	2613.99	9277.04
Low	short-term	24_probe	0.5	C	20658.2	1125.23	8748.53	22002.2	155759	247.027	1105.34	175.849	3545.26	807.024	311.921	34976.8	1711.39	1788.86	849.94	1028.93	10031.8	395672	4968.81	800956	81.6434	1244.56	2409.56	19984.1
Low	short-term	24_probe	0.5	B	25101.7	789.21	10462	22256.1	185007	238.964	1518.67	168.742	1998.7	807.024	377.312	74839	1206.35	1760.78	794.452	1094.2	9609.91	500057	4802.33	1.03236e+06	95.3744	1265.04	1693.71	18781.7
Low	short-term	24_probe	0.5	A	15108.2	974.444	6497.12	37990.2	170229	193.928	893.742	110.811	2606.56	807.024	202.36	93735.7	1046.72	1907.94	643.206	838.337	11033.3	518984	5621.44	982658	51.7955	1187.64	1792.31	17649.7
Low	short-term	24_probe	0.5	A	17575.9	828.464	8191.63	40222.4	152841	357.096	1128.4	88.4119	2871	807.024	214.266	78173.8	1728.32	2078.26	857.021	1006.97	13076.6	388969	7213.18	808834	88.4119	1214.12	2206.81	21346.8
Low	short-term	24_probe	0.5	A	16755.7	807.024	8063.13	41131	47159.1	205.034	1081.2	128.743	2890.76	807.024	195.495	20515.2	1426.9	2167.18	823.717	840.409	13044.8	126872	7405.1	258074	63.1794	1243.32	1968.1	19846.7
Low	long-term	24_probe	18	A	34668.1	3019.38	25079.2	5891.65	62258.7	168.964	10332.2	504.886	15432.8	807.024	389.593	79838.3	6285.21	4291.51	1464.96	1727.34	9694.18	111541	21338.3	352375	649.995	1779.02	4305.44	25928
Low	long-term	24_probe	6	A	14109.8	1818.72	4870.34	10999.4	142403	251.763	2218.7	289.403	17629.6	807.024	251.763	108021	3983.31	1246.99	2188.13	2966.89	13514.6	479184	20937.7	1.05324e+06	595.244	2122.22	3388.07	17483.8
Low	long-term	24_probe	22	A	40417.1	4948.25	27554.6	26800.6	47440.7	289.375	6007.67	554.633	20347.6	807.024	731.472	22241.1	9193.97	5202.26	765.223	1630.13	11489.7	78991.5	17638.8	158341	786.129	1503.13	3609.1	42479.7
Low	long-term	24_probe	0	A	2105.08	2111.91	7617.87	33274.5	122680	375.09	361.458	179.592	17816	807.024	147.757	44830.4	6267.52	1614.05	2061.89	1957.32	9854.82	187741	28302.8	895806	556.957	1034.36	3519.08	8840.92
Low	long-term	24_probe	12	A	5598.64	2134.76	4927.75	2297.56	6602.24	239.998	11341.8	143.156	10565.7	807.024	275.098	47134	2634.41	2025.28	3264.58	2635.82	10861.8	35666.5	33278.8	119393	562.814	2270.9	4436.53	14541.9
Low	long-term	24_probe	14	A	19186.6	2557.15	11426.5	1993.83	5270.71	242.1	17301.9	316.476	11831.6	807.024	219.953	39547.2	3959.16	3205.93	3313.55	2117.24	10880.6	18512.4	35566	93375.9	468.384	2438.48	5380.14	21830.8
Low	short-term	24_probe	0.75	C	17761.6	1000.38	5527.03	18160.5	137076	209.641	838.565	125.171	3273.89	807.024	139.419	33296.7	1260.91	1466.47	591.269	971.881	7683.49	373740	3555.78	704492	65.1349	1268.03	2045.54	17161.2
Low	short-term	24_probe	0.75	B	23377.9	971.978	9656.6	21727.3	160539	211.384	1256.46	159.03	1953.84	807.024	279.548	70891.5	1134.96	1651.58	711.205	987.787	9837.36	474905	3742.72	914718	108.654	1242.64	1659.48	17630
Low	short-term	24_probe	0.75	A	15181.2	632.401	6328.3	38201.9	118559	219.905	742.353	112.104	2399.52	807.024	228.528	52116.3	1161.31	2191.12	747.379	957.224	12462.6	313482	5958.21	610391	109.952	1239.65	1724.01	15883.3
Low	short-term	24_probe	0.75	C	31524.6	809.4	13758.2	11950.1	24586	185.321	995.513	184.529	2766.37	807.024	251.846	4307.7	1319.43	1923.71	846.626	1077.88	8463.06	62537	4642.57	134140	107.71	1132.53	2127.25	18484
Low	long-term	24_probe	18	C	61049.1	4071.56	27348	4706.66	36255.9	151.691	9718.74	428.801	19364.7	807.024	449.027	44512.7	6838.51	3936.04	1015.36	1217.63	7760.83	90123.9	16191.2	232600	794.892	1413.83	4045.26	36538.8
Low	long-term	24_probe	6	C	37588.2	2408.47	7834.69	4144.71	132679	170.755	1955.52	274.987	12148.3	807.024	226.465	50885.4	3503.04	823.191	1162.89	2099.31	6412.98	388364	7527.33	678386	524.828	1845.89	3263.99	27695.5
Low	long-term	24_probe	22	C	74170.2	3100.78	26825.3	15642.8	260935	216.947	5050.35	471.485	20583.2	807.024	688.414	236798	7705.69	4243.35	587.176	1376.85	8226.35	602875	15081.6	1.13069e+06	974.776	1527.26	2042.12	56068.8
Low	long-term	24_probe	0	C	7517.26	2825.58	10458.7	29851.5	13477.4	394.356	205.317	286.619	14308.8	807.024	302.88	49555.7	5374.71	1540.85	1772.6	1553.06	7757.14	327731	25477	1.24926e+06	430.946	1063.16	2742.23	14888.2
Low	long-term	24_probe	12	C	44536.8	2242.79	24177.4	1134.14	1685.11	210.481	8077.01	288.23	10932.4	807.024	250.687	57622.1	3268.34	2202.58	2319.22	2446.56	6071.49	183510	11268.9	424431	521.477	1942.5	4667.91	29219.3
Low	long-term	24_probe	14	C	49432.3	2139.56	17129.8	856.626	1240.03	154.166	11141.5	269.451	10795.6	807.024	356.59	123319	3279.04	2892.96	1780.28	1599.3	7048.73	138041	12400.3	427509	731.949	1817.82	4169.17	34377.6
Low	long-term	24_probe	14	C	29882.4	927.696	15212.7	10725.1	65228.9	196.095	935.24	169.705	2579.45	807.024	354.485	15672.8	1410.4	1836.53	840.957	1033.29	8190.88	168954	4827.03	397361	116.9	1116.25	2247.6	18946.1
Low	long-term	24_probe	0.083	C	36487.2	1202.62	19963	13483	24554.9	273.952	1265.92	197.799	3393.26	807.024	359.998	4179.52	1946.35	2221.3	1111.64	1299.55	10480.4	58071.2	6682.68	134254	166.15	1430.09	2783.05	23521.4
Low	short-term	24_probe	0.083	B	28548.4	1080.44	14097.2	15113	134840	261.526	1175.54	285.297	2253.34	807.024	421.345	58578.1	1388.2	2122.57	719.852	989.299	7828.57	388244	6330.74	955338	136.048	1063.27	1899.35	18597.3
Low	short-term	24_probe	0.083	A	32419.6	1148.16	8811.04	22960.6	162713	152.752	2228.85	152.752	2897.13	807.024	381.869	119261	1485.48	2421.07	600.808	855.392	10640.2	477285	6587.28	855182	84.0132	1168.52	2259.41	21349.1
Low	short-term	24_probe	1	C	19364.7	1335.07	5407.84	16044	136682	209.479	968.237	163.145	4033.2	807.024	271.262	42139.3	1360.17	1830.29	626.505	1067.67	9053.94	400478	4356.59	753293	74.3347	1287.77	2207.74	18116.6
Low	short-term	24_probe	1	B	23361	1005.8	8605.94	18601.3	128221	235.544	1060.46	162.997	2431.01	807.024	266.357	60405.8	1073.38	2043.4	391.587	867.651	8247.16	422586	3238.04	788185	69.5693	1327.81	1836.67	19413.3
Low	short-term	24_probe	1	B	20768.1	988.209	7714.84	20347.1	7910.9	230.202	1053.86	195.197	2734.41	807.024	218.828	77613.2	1256.92	2112.96	490.164	934.817	9299.11	496740	4273.17	864840	71.7789	1190.4	1891.51	18353.1
Low	short-term	24_probe	1	A	19984.1	825.953	9427.71	26782.6	115987	241.857	619.465	101.191	3214.96	807.024	143.963	45984.2	1097.42	1903.64	772.48	1105.65	12924	373557	4822.44	728700	60.8764	1357.38	1928.32	17409.2
Low	short-term	24_probe	6	C	25625.9	797.42	5164.71	3103.22	43249.3	215.481	2679.12	391.157	3981.61	807.024	238.814	36904.6	1272.3	1163.88	749.388	1358.77	9235.53	195362	5543.51	395618	57.6469	1910.52	2584.41	22010.7
Low	short-term	24_probe	6	B	34745.9	942.605	9473.48	3458.42	46251.6	292.415	3805.56	259.744	3795.77	807.024	280.983	46478.1	1275.06	964.672	1182.75	2069.01	9630.32	201340	5933.39	450104	93.932	1947.3	2189.07	22377.6
Low	short-term	24_probe	6	A	36181.2	875.63	9586.46	4635.43	56154.4	232.41	3076.28	137.224	4363.57	807.024	150.945	42173.4	1463.95	947.669	1488.82	1873.04	12047.8	191836	6821.49	369286	75.4725	1775.27	2328.43	23017.6
recovery	short-term	24_probe	0	C	5624.44	2453.45	7824.78	26151.1	51341.8	307.637	221.576	200.263	3909.83	807.024	191.735	13073.5	1997.53	2254.89	734.59	894.8	6370.96	175554	9628.86	481521	37.4957	931.438	2912.77	10302.9
recovery	short-term	24_probe	0	B	12582.1	1128.32	7866.07	26388.5	35949.6	287.051	913.89	207.578	1525.67	807.024	205.519	17790.2	1250.95	2025.09	933.08	830.31	9515.05	117851	10423.5	280756	77.4153	891.29	1685.98	8652.54
recovery	short-term	24_probe	0	A	9447.24	1437.39	8025.7	23455.8	35711	254.408	609.985	70.9658	3529.31	807.024	81.535	6927.76	1777.87	1811.84	822.874	940.648	5738.25	96552.3	8993.52	240089	118.523	982.925	2203.65	11050.7
recovery	short-term	24_probe	0.25	C	2247.6	2575.01	1380.42	64152.3	10781.2	323.866	1268.92	281.402	5944.64	807.024	56.6266	5182.97	4219.12	3254.6	1697.2	1704.28	5873.86	29490.1	15671.3	101609	111.5	1875.96	3728.9	14441.3
recovery	short-term	24_probe	0.25	C	2058.05	3316.92	1371.17	60114.5	61619.8	300.345	1099.55	276.838	5988.72	807.024	54.8558	39921.2	3990.74	3100.14	1585.33	1773.37	5317.51	159735	15811.5	578472	83.5722	1909.18	3541.53	14845.2
recovery	short-term	24_probe	0.25	B	2463.68	1057.09	1221.91	97555.9	64968	397.833	2270.47	380.785	2489.26	807.024	40.0657	109063	2671.12	3355.97	1972.1	1304.3	7189.32	180038	36759.3	802414	179.014	1543.01	1628.25	11170.4
recovery	short-term	24_probe	0.25	A	2037.72	1616.05	752.544	103042	59950.5	242.112	1662.46	106.928	3621.51	807.024	28.4269	114745	2289.93	2293.96	1363.86	1277.1	7134.06	144083	28536.3	452153	64.5574	1501.05	2356.5	11490
recovery	long-term	24_probe	4	B	146.08	851.556	144.308	130141	425.786	197.748	1590.88	263.659	6616.52	807.024	53.4407	155841	1786.86	1368.19	1426.98	1446.59	12823.3	1430.54	95763	3069.53	334.919	1598	1247.05	726.855
recovery	long-term	24_probe	18	B	199.311	2939.53	64.8031	12134.7	80.706	138.175	9624.38	342.373	8523.89	807.024	33.0115	25261.1	6911.06	2038.35	1294.91	1510.11	9875.05	213.986	29949.2	404.736	364.383	1692.31	2806.25	1008.78
recovery	long-term	24_probe	6	B	94.4903	711.245	61.6715	77760	282.142	233.578	1381.8	384.485	6314.55	807.024	51.1814	139222	1636.38	833.279	1505.14	2090.41	20057.7	1390.98	59175.9	2701.93	236.196	1897.52	1254.51	514.392
recovery	long-term	24_probe	9	B	119.953	847.259	30.3634	10155	121.473	267.238	4946.15	202.701	4861.88	807.024	41.7544	38786.4	1519.15	570.15	2711.08	2553.93	23235.9	407.683	10029.7	781.972	338.596	2305.67	1634.54	677.201
recovery	long-term	24_probe	22	B	153.613	4649.58	69.2342	46997.7	285.591	203.376	7771.64	398.097	13057.3	807.024	25.1578	189522	5357.06	2336.68	672.883	1161.85	8232.49	1045.02	65165.4	1735.21	209.866	1181.32	2676.37	863.277
recovery	long-term	24_probe	0	B	4334.84	1805.43	10500.4	48752.1	1886.68	386.365	859.386	113.746	9790.86	807.024	200.402	630.095	2913.97	1765.72	2005.84	1707.94	11426.6	2500.53	48804.4	14049.9	592.183	1023.68	1762.1	8496.36
recovery	long-term	24_probe	12	B	282.559	1175.73	51.0026	1273.59	58.5771	186.768	9354.16	161.958	3454.14	807.024	22.0505	14894.4	2011.7	1056.5	2677.44	1644.37	9423.77	166.093	3631.95	354.237	245.345	1513.43	2452.77	629.214
recovery	long-term	24_probe	1	B	166.215	1067.35	192.242	106893	6380.08	252.316	915.161	114.142	5915.49	807.024	18.3937	41256.3	2034.57	2318.94	2272.87	1301.65	6424.13	10321.1	74670.6	194384	370.468	985.25	1489.89	1952.47
recovery	long-term	24_probe	2	B	196.891	879.944	155.577	131598	525.053	192.03	2122.08	177.446	6047.81	807.024	75.3578	69678.6	2078.33	2523.16	2037	1147.33	5700.21	1222.69	133404	15146.3	403.505	1125.46	1356.38	1159.49
recovery	long-term	24_probe	14	B	272.409	1497.74	43.8684	1306.95	95.9026	77.5422	10091.4	291.794	4459.55	807.024	14.2384	57452.8	4807.46	1498.76	2243.55	1166.16	8435.5	477.484	10280.1	782.541	266.286	1623.23	2551.67	971.285
recovery	short-term	24_probe	0.5	C	311.104	2879.54	341.524	84114.7	17038.6	339.179	1069.01	364.909	6299.42	807.024	77.1895	28715.8	4811.69	3314.62	1749.72	1688.89	8444.45	34865.5	25263.2	206725	95.9005	1773.1	3232.75	9707.61
recovery	short-term	24_probe	0.5	B	191.003	971.761	116.99	131948	13010.2	250.708	2012.78	293.685	2702.8	807.024	50.1483	72629.4	2096.33	3001.25	1506.6	1064.89	7193.94	25285	47604.6	226403	148.026	1184.26	1654.62	5596.62
recovery	short-term	24_probe	0.5	A	196.534	1450.96	183.985	134515	9577.62	301.069	1358.98	152.626	4821.22	807.024	29.2527	81810.1	2172.26	2893.56	1289.97	1348.52	9826.42	17465.9	47371.7	133903	75.2673	1630.77	2128.36	5889.58
recovery	long-term	24_probe	4	A	51.0121	824.028	88.1161	118506	338.58	279.828	1006.45	256.632	7638.93	807.024	51.0121	123415	2277.3	1685.16	1773.3	1706.81	17972.6	2991.56	92846.7	10714	185.52	1595.5	1575.4	613.764
recovery	long-term	24_probe	18	A	83.834	1712.89	43.7905	13073.8	203.942	210.202	6760.22	365.35	7857.52	807.024	28.7799	81434.2	4290.35	2074.49	1063.51	1276.22	11051.8	1191.14	25460.6	3403.26	266.505	1390.08	2205.86	776.995
recovery	long-term	24_probe	6	A	41.4528	1095.89	77.7278	67002.4	261.669	222.813	1467.67	226.685	10618.3	807.024	53.1142	55632.9	3033.79	841.994	1808.36	2202.15	24103.2	1160.66	52003.2	4351.2	323.848	1911.99	1490.98	586.808
recovery	long-term	24_probe	9	A	45.7623	1587.02	56.158	10041.1	66.5643	294.32	4426.18	128.96	5941.44	807.024	48.8757	11163.2	3860.43	798.708	3079.4	2449.17	24341.9	450.309	8281.41	1518.38	190.321	2479.32	2215.17	639.595
recovery	long-term	24_probe	22	A	78.6962	2349.08	40.1816	42368.8	189.204	303.058	5501.83	490.572	15616.4	807.024	78.6962	114264	9007.86	2406	974.453	1064.87	11234.7	1331.09	69841.1	3589.75	326.489	1299.28	2571.76	798.655
recovery	long-term	24_probe	0	A	3027.54	1560.67	8579.64	42877.2	24213.8	355.797	295.965	202.163	13277.8	807.024	216.711	6624.35	3731.05	1715.93	2548.82	2053.94	12079.4	30775.1	36152.6	166050	528.852	1083.58	2264.18	8514.95
recovery	long-term	24_probe	12	A	56.8807	1734.25	39.7074	4899.03	136.295	195.318	5780.1	199.608	6540.98	807.024	26.8308	14315	4566.35	1462.73	3184.1	1927.42	15198.3	714.733	7181.67	2437.18	241.463	2135.61	2922.25	604.197
recovery	long-term	24_probe	1	A	49.006	1404.25	200.608	101533	10057.9	306.269	754.963	199.08	7783.89	807.024	71.9759	23892.2	2428.73	2577.27	2120.93	1451.72	9361.17	15573.9	63044.4	226265	266.451	1232.74	1941.76	2203.62
recovery	long-term	24_probe	2	A	41.9659	776.889	97.9205	106746	499.274	193.683	987.797	185.08	5673.9	807.024	34.432	42859.3	1615.12	1845.39	1385.92	1137.37	7454.72	1799.12	68890.6	25372.8	199.068	1063.12	1435.42	854.366
recovery	short-term	24_probe	0.75	C	273.035	3218.45	263.374	115608	5066.89	362.44	1263.71	314.117	7338.18	807.024	57.9838	30437.6	4542.57	3897.43	1705.87	1761.45	10967.4	13403	33721.3	106680	118.405	1945.09	3358.6	4866.34
recovery	short-term	24_probe	0.75	B	183.42	807.024	114.637	147689	3649.93	256.781	1818.09	385.172	2858.95	807.024	31.3645	79071.9	1799.74	2946.08	1476.48	1116.53	8379.72	7889.08	64403.4	113306	162.782	1093.6	1338.92	2707.65
recovery	short-term	24_probe	0.75	A	110.612	1222.82	131.098	129323	2918.82	249.891	905.348	139.279	3652.1	807.024	33.9457	72974.4	1675.51	3236.29	1144.99	1061.01	9127.17	7214.08	46459.3	55537.3	90.1257	1257.65	1829.13	2576.75
recovery	short-term	24_probe	0.083	C	18204.8	1800.65	10313.7	19208.8	54060.2	232.478	935.855	180.654	5034.68	807.024	182.134	10119.2	2647.65	2258.2	1236.46	1559.26	6851.61	152087	7381.73	357705	87.3671	1131.33	2917.15	21119
recovery	short-term	24_probe	0.083	B	22190.8	881.589	9662.31	34655.8	34568	269.735	2192.99	241.238	3063.6	807.024	164.468	16637.7	2416.66	3475.88	1631.59	1232.45	9410.12	100481	17741.3	303629	236.852	1052.62	1664.48	18958.4
recovery	long-term	24_probe	4	C	504.693	2016.23	496.998	169629	1444.93	353.547	1117.01	786.515	11377.6	807.024	87.1168	91576.5	6714.85	2556.83	2313.45	1588.38	13188.9	5503.03	137363	12187.1	427.85	1473.1	1565.33	2239.14
recovery	long-term	24_probe	6	C	428.747	2700.81	353.086	89748.4	564.007	444.781	1655.33	754.301	13206	807.024	87.1303	23051	11933.6	1712.65	3443.67	2389.01	24534.3	2283.56	62969.4	4635.88	398.933	2029.04	2505.95	2150.58
recovery	long-term	24_probe	9	C	455.417	2148.17	174.128	13371.2	703.215	229.377	4048.52	642.947	7524.43	807.024	56.9304	21409.6	7661.73	1101.71	4127.22	2298.86	24915.7	3161.13	8227.66	6176.6	246.129	2077.85	2655.48	1927.15
recovery	long-term	24_probe	0	C	19217.8	3343.68	11022.6	31338.1	11652.6	400.716	536.781	922.592	13477.2	807.024	382.079	999	4872.01	2700.67	751.113	976.643	6897.97	17685.7	16720.3	51474.8	570.322	1071.69	2029.69	20751.7
recovery	long-term	24_probe	12	C	466.152	3266.46	183.978	8307.24	227.998	345.38	6093.85	799.118	9180.85	807.024	57.5661	5118.65	9387.4	2338.66	3994.47	2142.27	21893.4	981.972	12863.8	1844.3	367.956	2188.55	3938.03	1912.02
recovery	long-term	24_probe	1	C	520.519	2941.64	706.755	186622	7139.22	291.272	1179.5	744.945	11451.4	807.024	105.937	43274.6	5649.28	3877.59	1394.39	950.303	6556.62	15319.4	116061	84844.3	444.086	926.415	1509.01	6074.29
recovery	long-term	24_probe	2	C	697.369	3328.94	679.815	281021	4166.66	390.366	1912.31	1057.03	15907.9	807.024	166.648	141144	8407.87	5728.05	2100.85	1355.22	8289.48	20907.9	210692	40394.6	530.721	1166.69	1679.86	2982.42
recovery	short-term	24_probe	0.083	A	28801.8	1507.16	6988	37353.1	165642	211.114	2736.42	163.015	4211.51	807.024	85.5142	144229	2426.43	3270.87	849.781	1036.84	6466.9	479111	12941.8	900354	80.1718	1293.38	2076.36	22909.4
recovery	short-term	24_probe	0.083	C	32141.3	1732.16	8239.53	42548	134921	210.612	3174.96	186.992	4729.96	807.024	202.734	103052	3005.68	3448.56	1027.48	1190.85	7174.66	370046	14719.4	739935	106.294	1364.08	2432.89	26671.2
recovery	short-term	24_probe	1	C	252.516	2228.28	226.922	115509	1939.93	312.227	1366.66	310.527	6468.15	807.024	87.0171	28940.4	3251.99	3472.09	1334.24	1931.4	12419.3	6635.36	39383.9	31996.1	80.1937	1869.98	2502.98	2154.91
recovery	short-term	24_probe	1	B	152.159	1133.71	90.9943	133672	636.973	246.137	1567.81	431.11	2826.83	807.024	65.6409	99558	1670.74	3481.7	884.589	990.505	6662.06	2418.09	69463.8	21879.2	177.512	1269.46	1579.74	1378.36
recovery	short-term	24_probe	1	A	184.134	1192.92	168.465	157729	693.418	282.072	997.029	142.999	3089.04	807.024	39.2693	43321.1	1937.25	4078.24	1057.76	1288.9	6959.65	3141.94	53673.4	8270.1	109.699	1465.2	1931.38	1731.58
recovery	short-term	24_probe	6	C	179.548	1296.68	97.9381	35797.7	821.547	377.214	1991.28	417.124	6372.83	807.024	54.4014	38353.1	3280.72	1944.13	2578.88	1862.52	18790.2	4849.45	20571.1	8793.93	88.8634	1802.67	2339.48	1594.11
recovery	short-term	24_probe	6	B	127.869	1037.18	88.0855	59841.3	306.88	346.663	3893	721.778	4140.22	807.024	56.2308	68317.8	1832.84	1889.66	2142.56	2668.26	23221.6	1636.77	34474.3	2224.97	181.85	2327.28	1770.31	1682.23
recovery	short-term	24_probe	6	A	162.213	848.569	83.0891	51641.1	375.828	460.881	3273.57	729.865	5455.27	807.024	77.1595	53267	2537.74	1643.7	2593.14	2452.69	24252	1695.14	35815.3	2719.7	92.9471	1843.49	2347.88	1392.5
recovery	long-term	24_probe	18	C	409.488	1987.69	101.012	13997.5	57.5694	259.593	5746.92	694.061	5990.22	807.024	52.1353	3583.27	3900.44	2395	1327.3	1178.5	12228.1	195.513	24250.9	307.385	130.342	1466.33	2452.57	1472.85
recovery	long-term	24_probe	22	C	449.98	3500.6	223.94	71328.1	1151.36	321.117	2068.25	779.559	12515.1	807.024	43.734	95388.6	7848.36	2239.36	802.782	897.86	12534.1	4533.67	58895.4	7689.91	226.039	1244.32	2653.43	1132.36
recovery	long-term	24_probe	14	C	548.987	2658.04	151.403	4235.22	772.794	192.215	6868.23	963.681	9303.78	807.024	51.3398	41252.8	6460.12	2138.01	3018.76	1333.63	20509.9	3362.37	17705.7	6095.45	319.915	1774.66	2906.85	2069.55
